# Supplementary material for: ﻿Annotated catalogue of Orthoptera (Orthoptera, Insecta) of Latvia
Source: Zookeys. 2022 Dec 5;1134:39–52. doi: 10.3897/zookeys.1134.95637 (PMC9836421; doi:10.3897/zookeys.1134.95637)
Supplement: Supplementary material 1 — Orthoptera occurrence data [file zookeys-1134-039_article-95637__-s001.xlsx]

## Sheet: Occurences
Species	Date	Data source	X coordinate (LKS-92)	Y coordinate (LKS-92)	Latitude	Longitude
Acheta domesticus	2010-08-16	LDF and LOB 2021	502163	6301363	56.8561	24.0355
Acheta domesticus	2012-07-03	LDF and LOB 2021	510729	6246193	56.3603	24.1736
Acheta domesticus	2012-08-31	LDF and LOB 2021	516102	6304467	56.8837	24.2642
Acheta domesticus	2014-08-13	LDF and LOB 2021	675030	6175230	55.6912	26.7847
Acheta domesticus	2015-10-01	LDF and LOB 2021	631124	6335290	57.1421	26.167
Acheta domesticus	2018-07-31	LDF and LOB 2021	539649	6297421	56.819	24.6495
Acheta domesticus	2019-08-24	LDF and LOB 2021	510043	6304190	56.8813	24.1648
Acheta domesticus	2019-09-01	LDF and LOB 2021	506020	6312553	56.9565	24.099
Barbitistes constrictus	2005-10-13	LDF and LOB 2021	615154	6354630	57.32	25.9122
Barbitistes constrictus	2010-07-25	LDF and LOB 2021	431317	6368935	57.4579	22.8552
Barbitistes constrictus	2014-06-25	LDF and LOB 2021	563791	6279013	56.6509	25.0404
Barbitistes constrictus	2015-09-09	LDF and LOB 2021	631325	6292564	56.7585	26.1481
Barbitistes constrictus	2016-05-25	LDF and LOB 2021	508040	6287854	56.7346	24.1314
Barbitistes constrictus	2016-06-22	LDF and LOB 2021	401596	6386987	57.6145	22.3528
Barbitistes constrictus	2017-05-01	LDF and LOB 2021	412566	6384898	57.598	22.5371
Barbitistes constrictus	2017-05-15	LDF and LOB 2021	532276	6408629	57.8185	24.5433
Barbitistes constrictus	2017-08-05	LDF and LOB 2021	397837	6388689	57.6289	22.2892
Barbitistes constrictus	2017-08-14	LDF and LOB 2021	448714	6316218	56.9867	23.156
Barbitistes constrictus	2017-08-19	LDF and LOB 2021	452202	6315011	56.9762	23.2137
Barbitistes constrictus	2017-10-15	LDF and LOB 2021	632503	6288103	56.7181	26.1651
Barbitistes constrictus	2018-05-31	LDF and LOB 2021	470922	6312622	56.9563	23.5219
Barbitistes constrictus	2018-08-04	LDF and LOB 2021	506901	6326390	57.0808	24.1138
Barbitistes constrictus	2019-08-07	LDF and LOB 2021	340952	6310581	56.9116	21.3877
Barbitistes constrictus	2020-05-07	LDF and LOB 2021	399169	6394057	57.6774	22.3092
Barbitistes constrictus	2020-05-09	LDF and LOB 2021	373056	6299750	56.8242	21.9199
Barbitistes constrictus	2020-06-27	LDF and LOB 2021	541434	6328784	57.1005	24.6839
Barbitistes constrictus	2020-08-02	LDF and LOB 2021	453160	6319663	57.0181	23.2286
Barbitistes constrictus	2020-08-09	LDF and LOB 2021	469490	6315585	56.9828	23.498
Barbitistes constrictus	2020-09-12	LDF and LOB 2021	576055	6307578	56.9057	25.2489
Barbitistes constrictus	2020-10-01	LDF and LOB 2021	549302	6333587	57.1429	24.8147
Barbitistes constrictus	2021-07-05	LDF and LOB 2021	513477	6286407	56.7215	24.2202
Barbitistes constrictus	2021-07-11	LDF and LOB 2021	466354	6293356	56.7829	23.4493
Barbitistes constrictus	2021-08-16	LDF and LOB 2021	415534	6400385	57.7376	22.5813
Barbitistes constrictus	2021-09-07	LDF and LOB 2021	619213	6365457	57.4162	25.9848
Barbitistes constrictus	2021-09-25	LDF and LOB 2021	375437	6329656	57.0934	21.9442
Bicolorana bicolor	2014-08-12	LDF and LOB 2021	673869	6174315	55.6834	26.7656
Bicolorana bicolor	2017-08-23	LDF and LOB 2021	519292	6302107	56.8623	24.3164
Chorthippus albomarginatus	2015-09-27	LDF and LOB 2021	584043	6364690	57.4172	25.3992
Chorthippus albomarginatus	2020-09-06	LDF and LOB 2021	425838	6323231	57.0465	22.7776
Chorthippus albomarginatus	2004-08-01	Matisons 2005	476496	6306305	56.8999	23.6141
Chorthippus albomarginatus	2016-08-01	Rozenfelde et al. 2017	414877	6321755	57.0314	22.5975
Chorthippus albomarginatus	2006-08-01	Spuņģis 2007	320312	6295960	56.7729	21.0594
Chorthippus apricarius	2015-07-13	LDF and LOB 2021	410766	6379054	57.5452	22.5091
Chorthippus apricarius	2015-08-21	LDF and LOB 2021	541434	6299506	56.8375	24.6791
Chorthippus apricarius	2016-08-03	LDF and LOB 2021	513946	6325662	57.0741	24.23
Chorthippus apricarius	2016-08-14	LDF and LOB 2021	620188	6284753	56.6914	25.9624
Chorthippus apricarius	2017-07-09	LDF and LOB 2021	432856	6369737	57.4653	22.8807
Chorthippus apricarius	2018-07-10	LDF and LOB 2021	502789	6313993	56.9695	24.0459
Chorthippus apricarius	2019-07-06	LDF and LOB 2021	521299	6324621	57.0645	24.3512
Chorthippus apricarius	2019-08-04	LDF and LOB 2021	436656	6267524	56.5478	22.9697
Chorthippus apricarius	2020-06-18	LDF and LOB 2021	495026	6302223	56.8638	23.9184
Chorthippus apricarius	2020-08-08	LDF and LOB 2021	475788	6295418	56.802	23.6035
Chorthippus apricarius	2004-08-01	Matisons 2005	476496	6306305	56.8999	23.6141
Chorthippus apricarius	2013-08-01	R. Starka personal observation	526482	6334555	57.1535	24.4377
Chorthippus apricarius	2016-08-01	Rozenfelde et al. 2017	414877	6321755	57.0314	22.5975
Chorthippus biguttulus	2004-08-01	Matisons 2005	476496	6306305	56.8999	23.6141
Chorthippus biguttulus	2013-08-01	R. Starka personal observation	526482	6334555	57.1535	24.4377
Chorthippus biguttulus	2013-08-01	Rozenfelde 2014	526234	6331733	57.1281	24.4333
Chorthippus biguttulus	2016-08-01	Rozenfelde et al. 2017	414877	6321755	57.0314	22.5975
Chorthippus brunneus	2007-08-29	LDF and LOB 2021	314806	6228598	56.1663	21.0173
Chorthippus brunneus	2007-08-30	LDF and LOB 2021	314795	6228757	56.1678	21.017
Chorthippus brunneus	2018-06-03	LDF and LOB 2021	593967	6353077	57.311	25.5599
Chorthippus brunneus	2018-06-24	LDF and LOB 2021	456443	6314121	56.9686	23.2836
Chorthippus brunneus	2018-07-12	LDF and LOB 2021	404809	6394518	57.6828	22.4036
Chorthippus brunneus	2018-08-04	LDF and LOB 2021	578442	6433494	58.036	25.3285
Chorthippus brunneus	2018-08-07	LDF and LOB 2021	516334	6242466	56.3266	24.2641
Chorthippus brunneus	2018-08-08	LDF and LOB 2021	526195	6326806	57.0839	24.4322
Chorthippus brunneus	2018-08-11	LDF and LOB 2021	573604	6355331	57.3349	25.2227
Chorthippus brunneus	2018-08-18	LDF and LOB 2021	519565	6328959	57.1035	24.323
Chorthippus brunneus	2018-08-18	LDF and LOB 2021	519565	6328959	57.1035	24.323
Chorthippus brunneus	2018-08-20	LDF and LOB 2021	513429	6242109	56.3235	24.2171
Chorthippus brunneus	2019-08-22	LDF and LOB 2021	513259	6250491	56.3988	24.2148
Chorthippus brunneus	2020-06-18	LDF and LOB 2021	495034	6302219	56.8637	23.9185
Chorthippus brunneus	2020-07-18	LDF and LOB 2021	525124	6326453	57.0808	24.4145
Chorthippus brunneus	2021-07-30	LDF and LOB 2021	416189	6401884	57.7512	22.5918
Chorthippus brunneus	2004-08-01	Matisons 2005	476496	6306305	56.8999	23.6141
Chorthippus brunneus	2013-08-01	R. Starka personal observation	526482	6334555	57.1535	24.4377
Chorthippus brunneus	2013-08-01	Rozenfelde 2014	526234	6331733	57.1281	24.4333
Chorthippus brunneus	2016-08-01	Rozenfelde et al. 2017	414877	6321755	57.0314	22.5975
Chorthippus brunneus	2006-08-01	Spuņģis 2007	320312	6295960	56.7729	21.0594
Chorthippus dorsatus	2009-08-23	LDF and LOB 2021	330258	6280358	56.6366	21.2323
Chorthippus dorsatus	2009-08-23	LDF and LOB 2021	330169	6280487	56.6377	21.2308
Chorthippus dorsatus	2014-09-19	LDF and LOB 2021	562217	6414357	57.8667	25.0487
Chorthippus dorsatus	2015-08-14	LDF and LOB 2021	531763	6305984	56.8965	24.5214
Chorthippus dorsatus	2015-09-11	LDF and LOB 2021	500788	6251569	56.4087	24.0128
Chorthippus dorsatus	2015-09-11	LDF and LOB 2021	500791	6251568	56.4087	24.0128
Chorthippus dorsatus	2016-07-22	LDF and LOB 2021	495246	6247523	56.3723	23.923
Chorthippus dorsatus	2016-07-24	LDF and LOB 2021	522850	6300574	56.8484	24.3746
Chorthippus dorsatus	2016-07-31	LDF and LOB 2021	511950	6314283	56.972	24.1966
Chorthippus dorsatus	2016-08-14	LDF and LOB 2021	673248	6196564	55.8833	26.7699
Chorthippus dorsatus	2016-09-25	LDF and LOB 2021	584043	6364690	57.4172	25.3992
Chorthippus dorsatus	2017-08-08	LDF and LOB 2021	550129	6339634	57.1971	24.8296
Chorthippus dorsatus	2017-08-09	LDF and LOB 2021	550121	6339550	57.1964	24.8295
Chorthippus dorsatus	2018-07-21	LDF and LOB 2021	490900	6311463	56.9467	23.8504
Chorthippus dorsatus	2018-08-20	LDF and LOB 2021	513429	6242109	56.3235	24.2171
Chorthippus dorsatus	2018-08-20	LDF and LOB 2021	513429	6242109	56.3235	24.2171
Chorthippus dorsatus	2019-07-24	LDF and LOB 2021	552080	6336500	57.1688	24.8612
Chorthippus dorsatus	2019-07-28	LDF and LOB 2021	494457	6247371	56.371	23.9103
Chorthippus dorsatus	2019-08-10	LDF and LOB 2021	521799	6325102	57.0688	24.3595
Chorthippus dorsatus	2019-08-19	LDF and LOB 2021	502727	6253010	56.4216	24.0442
Chorthippus dorsatus	2019-09-04	LDF and LOB 2021	519627	6328867	57.1027	24.324
Chorthippus dorsatus	2019-09-24	LDF and LOB 2021	518278	6329862	57.1117	24.3018
Chorthippus dorsatus	2019-10-20	LDF and LOB 2021	494371	6247305	56.3704	23.9089
Chorthippus dorsatus	2020-08-05	LDF and LOB 2021	686357	6311619	56.9107	27.061
Chorthippus dorsatus	2020-08-16	LDF and LOB 2021	475384	6305421	56.8919	23.596
Chorthippus dorsatus	2020-08-18	LDF and LOB 2021	519610	6328902	57.103	24.3237
Chorthippus dorsatus	2020-08-26	LDF and LOB 2021	494426	6247329	56.3706	23.9098
Chorthippus dorsatus	2020-08-26	LDF and LOB 2021	494428	6247331	56.3706	23.9098
Chorthippus dorsatus	2020-09-14	LDF and LOB 2021	497400	6245315	56.3525	23.9579
Chorthippus dorsatus	2020-10-11	LDF and LOB 2021	356137	6359910	57.3593	21.6084
Chorthippus dorsatus	2021-07-25	LDF and LOB 2021	681610	6285517	56.6784	26.9646
Chorthippus dorsatus	2021-07-28	LDF and LOB 2021	517443	6332037	57.1313	24.2882
Chorthippus dorsatus	2004-08-01	Matisons 2005	476496	6306305	56.8999	23.6141
Chorthippus dorsatus	2013-08-01	R. Starka personal observation	526482	6334555	57.1535	24.4377
Chorthippus dorsatus	2016-08-01	Rozenfelde et al. 2017	414877	6321755	57.0314	22.5975
Chorthippus pullus	2016-08-01	Rozenfelde et al. 2017	414877	6321755	57.0314	22.5975
Chorthippus vagans	2011-07-16	LDF and LOB 2021	428550	6374748	57.5097	22.8074
Chorthippus vagans	2017-09-16	LDF and LOB 2021	623016	6297610	56.8061	26.0147
Chorthippus vagans	2004-08-01	Matisons 2005	476496	6306305	56.8999	23.6141
Chorthippus vagans	2013-08-01	Rozenfelde 2014	526234	6331733	57.1281	24.4333
Chorthippus vagans	2016-08-01	Rozenfelde et al. 2017	414877	6321755	57.0314	22.5975
Chorthippus vagans	2006-08-01	Spuņģis 2007	320312	6295960	56.7729	21.0594
Chrysochraon dispar	2008-07-11	LDF and LOB 2021	434779	6263998	56.5159	22.9401
Chrysochraon dispar	2010-08-06	LDF and LOB 2021	534791	6297292	56.8182	24.5699
Chrysochraon dispar	2010-08-15	LDF and LOB 2021	452348	6274042	56.6082	23.2237
Chrysochraon dispar	2011-07-02	LDF and LOB 2021	584825	6269003	56.5577	25.3801
Chrysochraon dispar	2011-07-24	LDF and LOB 2021	389214	6343277	57.2192	22.1654
Chrysochraon dispar	2011-08-13	LDF and LOB 2021	520121	6409838	57.83	24.3388
Chrysochraon dispar	2014-07-07	LDF and LOB 2021	632725	6202309	55.9478	26.1254
Chrysochraon dispar	2014-08-28	LDF and LOB 2021	314796	6228633	56.1666	21.0171
Chrysochraon dispar	2014-08-31	LDF and LOB 2021	493403	6245518	56.3543	23.8932
Chrysochraon dispar	2015-07-06	LDF and LOB 2021	522732	6374828	57.5154	24.3795
Chrysochraon dispar	2015-07-23	LDF and LOB 2021	501738	6253363	56.4248	24.0282
Chrysochraon dispar	2015-07-27	LDF and LOB 2021	468452	6317714	57.0019	23.4806
Chrysochraon dispar	2015-08-21	LDF and LOB 2021	380858	6320242	57.0103	22.038
Chrysochraon dispar	2016-08-03	LDF and LOB 2021	608896	6366767	57.4305	25.8137
Chrysochraon dispar	2017-07-08	LDF and LOB 2021	433114	6369051	57.4592	22.8852
Chrysochraon dispar	2017-08-08	LDF and LOB 2021	550129	6339634	57.1971	24.8296
Chrysochraon dispar	2017-08-09	LDF and LOB 2021	550188	6339475	57.1957	24.8305
Chrysochraon dispar	2017-08-20	LDF and LOB 2021	520045	6409607	57.828	24.3375
Chrysochraon dispar	2017-08-26	LDF and LOB 2021	478153	6306776	56.9042	23.6413
Chrysochraon dispar	2017-09-06	LDF and LOB 2021	501063	6251517	56.4082	24.0172
Chrysochraon dispar	2018-07-24	LDF and LOB 2021	362859	6363439	57.393	21.7181
Chrysochraon dispar	2019-06-02	LDF and LOB 2021	519860	6327300	57.0886	24.3277
Chrysochraon dispar	2019-06-09	LDF and LOB 2021	521967	6389682	57.6489	24.368
Chrysochraon dispar	2019-06-22	LDF and LOB 2021	576142	6419713	57.9127	25.2851
Chrysochraon dispar	2019-06-23	LDF and LOB 2021	510041	6304190	56.8813	24.1648
Chrysochraon dispar	2019-06-24	LDF and LOB 2021	496121	6243515	56.3363	23.9373
Chrysochraon dispar	2019-06-25	LDF and LOB 2021	366367	6265516	56.515	21.8282
Chrysochraon dispar	2019-06-26	LDF and LOB 2021	493189	6305323	56.8916	23.8882
Chrysochraon dispar	2019-06-29	LDF and LOB 2021	598838	6390480	57.6458	25.6559
Chrysochraon dispar	2019-07-11	LDF and LOB 2021	586238	6411000	57.8326	25.4523
Chrysochraon dispar	2019-07-18	LDF and LOB 2021	448802	6349225	57.2832	23.1507
Chrysochraon dispar	2019-07-18	LDF and LOB 2021	448400	6347059	57.2637	23.1445
Chrysochraon dispar	2019-07-19	LDF and LOB 2021	588858	6277680	56.6349	25.4486
Chrysochraon dispar	2019-07-19	LDF and LOB 2021	443015	6353487	57.3207	23.0538
Chrysochraon dispar	2019-07-19	LDF and LOB 2021	443041	6351533	57.3032	23.0547
Chrysochraon dispar	2019-07-21	LDF and LOB 2021	524213	6326377	57.0801	24.3994
Chrysochraon dispar	2019-07-24	LDF and LOB 2021	584080	6364650	57.4168	25.3998
Chrysochraon dispar	2019-07-27	LDF and LOB 2021	584142	6369330	57.4588	25.4025
Chrysochraon dispar	2019-08-05	LDF and LOB 2021	407268	6397786	57.7127	22.4435
Chrysochraon dispar	2019-08-05	LDF and LOB 2021	398957	6392254	57.6612	22.3064
Chrysochraon dispar	2019-08-09	LDF and LOB 2021	520918	6324254	57.0612	24.3449
Chrysochraon dispar	2019-08-13	LDF and LOB 2021	528823	6410953	57.8396	24.4855
Chrysochraon dispar	2019-08-20	LDF and LOB 2021	610185	6224800	56.1555	25.7739
Chrysochraon dispar	2020-06-03	LDF and LOB 2021	521036	6326889	57.0849	24.3471
Chrysochraon dispar	2020-06-18	LDF and LOB 2021	493132	6305012	56.8888	23.8873
Chrysochraon dispar	2020-07-13	LDF and LOB 2021	467699	6315942	56.9859	23.4685
Chrysochraon dispar	2020-07-19	LDF and LOB 2021	646992	6209591	56.009	26.3577
Chrysochraon dispar	2020-07-24	LDF and LOB 2021	474340	6307307	56.9087	23.5786
Chrysochraon dispar	2020-08-01	LDF and LOB 2021	620273	6224370	56.1492	25.936
Chrysochraon dispar	2020-08-05	LDF and LOB 2021	667961	6329096	57.0746	26.7709
Chrysochraon dispar	2020-09-22	LDF and LOB 2021	517562	6335102	57.1588	24.2903
Chrysochraon dispar	2021-07-19	LDF and LOB 2021	528851	6344283	57.2407	24.478
Chrysochraon dispar	2021-07-20	LDF and LOB 2021	460259	6312439	56.9539	23.3466
Chrysochraon dispar	2021-07-21	LDF and LOB 2021	459793	6316616	56.9913	23.3383
Chrysochraon dispar	2021-08-03	LDF and LOB 2021	501551	6252806	56.4198	24.0251
Chrysochraon dispar	2021-08-21	LDF and LOB 2021	594544	6352101	57.3021	25.5692
Chrysochraon dispar	2004-08-01	Matisons 2005	476496	6306305	56.8999	23.6141
Chrysochraon dispar	2013-08-01	R. Starka personal observation	526482	6334555	57.1535	24.4377
Chrysochraon dispar	2020-08-01	R. Starka personal observation	458642	6323482	57.0529	23.3182
Chrysochraon dispar	2020-08-01	R. Starka personal observation	447979	6348239	57.2742	23.1373
Chrysochraon dispar	2020-08-01	R. Starka personal observation	467990	6317209	56.9973	23.4731
Chrysochraon dispar	2019-08-01	R. Starka personal observation	443091	6353246	57.3186	23.0551
Chrysochraon dispar	2019-08-01	R. Starka personal observation	407316	6397806	57.7129	22.4443
Chrysochraon dispar	2018-08-01	R. Starka personal observation	363024	6362030	57.3804	21.7216
Chrysochraon dispar	2011-08-01	Spuņģis 2013	443091	6353246	57.3186	23.0551
Chrysochraon dispar	2011-08-01	Spuņģis 2013	363024	6362030	57.3804	21.7216
Chrysochraon dispar	2011-08-01	Spuņģis 2013	322867	6232016	56.2001	21.1446
Chrysochraon dispar	2011-08-01	Spuņģis 2013	323909	6239968	56.2718	21.1561
Chrysochraon dispar	2011-08-01	Spuņģis 2013	319741	6261304	56.4617	21.0743
Chrysochraon dispar	2012-08-01	Spuņģis 2013	458642	6323482	57.0529	23.3182
Conocephalus dorsalis	2013-06-17	LDF and LOB 2021	472290	6315810	56.985	23.544
Conocephalus dorsalis	2014-06-12	LDF and LOB 2021	339428	6263761	56.4909	21.3919
Conocephalus dorsalis	2014-07-27	LDF and LOB 2021	495249	6247523	56.3723	23.9231
Conocephalus dorsalis	2015-09-08	LDF and LOB 2021	631657	6289863	56.7342	26.1522
Conocephalus dorsalis	2016-07-05	LDF and LOB 2021	495217	6247499	56.3721	23.9226
Conocephalus dorsalis	2016-07-22	LDF and LOB 2021	495219	6247507	56.3722	23.9226
Conocephalus dorsalis	2016-08-19	LDF and LOB 2021	495245	6247540	56.3725	23.923
Conocephalus dorsalis	2016-09-23	LDF and LOB 2021	396471	6392230	57.6604	22.2648
Conocephalus dorsalis	2017-07-19	LDF and LOB 2021	323980	6240252	56.2744	21.1571
Conocephalus dorsalis	2017-07-19	LDF and LOB 2021	322802	6231814	56.1982	21.1437
Conocephalus dorsalis	2017-07-22	LDF and LOB 2021	467808	6316851	56.9941	23.4702
Conocephalus dorsalis	2017-09-23	LDF and LOB 2021	581050	6355227	57.3327	25.3463
Conocephalus dorsalis	2019-07-25	LDF and LOB 2021	447901	6348218	57.274	23.136
Conocephalus dorsalis	2019-08-05	LDF and LOB 2021	407285	6397782	57.7126	22.4438
Conocephalus dorsalis	2019-09-01	LDF and LOB 2021	490508	6313250	56.9627	23.8439
Conocephalus dorsalis	2020-09-06	LDF and LOB 2021	516086	6315322	56.9812	24.2647
Conocephalus dorsalis	2021-08-03	LDF and LOB 2021	501536	6252808	56.4198	24.0249
Conocephalus dorsalis	2021-08-15	LDF and LOB 2021	366367	6265516	56.515	21.8282
Conocephalus dorsalis	2004-08-01	Matisons 2005	476496	6306305	56.8999	23.6141
Conocephalus dorsalis	2020-08-01	R. Starka personal observation	458642	6323482	57.0529	23.3182
Conocephalus dorsalis	2020-08-01	R. Starka personal observation	447979	6348239	57.2742	23.1373
Conocephalus dorsalis	2020-08-01	R. Starka personal observation	467990	6317209	56.9973	23.4731
Conocephalus dorsalis	2019-08-01	R. Starka personal observation	443091	6353246	57.3186	23.0551
Conocephalus dorsalis	2019-08-01	R. Starka personal observation	407316	6397806	57.7129	22.4443
Conocephalus dorsalis	2017-08-01	R. Starka personal observation	458642	6323482	57.0529	23.3182
Conocephalus dorsalis	2017-08-01	R. Starka personal observation	467990	6317209	56.9973	23.4731
Conocephalus dorsalis	2017-08-01	R. Starka personal observation	322867	6232016	56.2001	21.1446
Conocephalus dorsalis	2017-08-01	R. Starka personal observation	323909	6239968	56.2718	21.1561
Conocephalus dorsalis	2011-08-01	Spuņģis 2013	443091	6353246	57.3186	23.0551
Conocephalus dorsalis	2011-08-01	Spuņģis 2013	363024	6362030	57.3804	21.7216
Conocephalus dorsalis	2012-08-01	Spuņģis 2013	458642	6323482	57.0529	23.3182
Conocephalus fuscus	2012-08-11	LDF and LOB 2021	678017	6212020	56.0203	26.8562
Conocephalus fuscus	2020-08-06	LDF and LOB 2021	623235	6223460	56.1402	25.9833
Conocephalus fuscus	2020-08-28	LDF and LOB 2021	496977	6248416	56.3804	23.951
Conocephalus fuscus	2020-08-01	R. Starka personal observation	458642	6323482	57.0529	23.3182
Conocephalus fuscus	2009-08-01	Spuņģis 2013	458642	6323482	57.0529	23.3182
Decticus verrucivorus	2003-08-05	LDF and LOB 2021	683627	6195891	55.8735	26.9352
Decticus verrucivorus	2007-07-21	LDF and LOB 2021	525829	6335190	57.1592	24.427
Decticus verrucivorus	2008-06-25	LDF and LOB 2021	461120	6260719	56.4893	23.3686
Decticus verrucivorus	2008-07-29	LDF and LOB 2021	584027	6364841	57.4185	25.399
Decticus verrucivorus	2009-07-15	LDF and LOB 2021	620115	6402820	57.7514	26.0183
Decticus verrucivorus	2009-07-20	LDF and LOB 2021	624166	6298219	56.8112	26.0338
Decticus verrucivorus	2009-08-10	LDF and LOB 2021	624166	6298219	56.8112	26.0338
Decticus verrucivorus	2009-08-17	LDF and LOB 2021	620098	6402795	57.7512	26.018
Decticus verrucivorus	2010-06-10	LDF and LOB 2021	456650	6315904	56.9847	23.2867
Decticus verrucivorus	2010-07-10	LDF and LOB 2021	447850	6357378	57.3563	23.1332
Decticus verrucivorus	2010-07-19	LDF and LOB 2021	539414	6292109	56.7713	24.6449
Decticus verrucivorus	2010-08-16	LDF and LOB 2021	517123	6302977	56.8702	24.2809
Decticus verrucivorus	2010-08-29	LDF and LOB 2021	314711	6228746	56.1676	21.0157
Decticus verrucivorus	2010-09-25	LDF and LOB 2021	329123	6309383	56.8966	21.1944
Decticus verrucivorus	2011-04-30	LDF and LOB 2021	452473	6314493	56.9716	23.2182
Decticus verrucivorus	2011-07-01	LDF and LOB 2021	620195	6402804	57.7512	26.0196
Decticus verrucivorus	2011-07-09	LDF and LOB 2021	441455	6268698	56.5589	23.0475
Decticus verrucivorus	2011-07-30	LDF and LOB 2021	531438	6326672	57.0823	24.5187
Decticus verrucivorus	2011-08-17	LDF and LOB 2021	500479	6321943	57.0409	24.0079
Decticus verrucivorus	2011-09-01	LDF and LOB 2021	520277	6409952	57.8311	24.3414
Decticus verrucivorus	2011-09-01	LDF and LOB 2021	520277	6409952	57.8311	24.3414
Decticus verrucivorus	2011-10-01	LDF and LOB 2021	514845	6318268	57.0077	24.2444
Decticus verrucivorus	2012-06-14	LDF and LOB 2021	503491	6322059	57.042	24.0575
Decticus verrucivorus	2012-06-16	LDF and LOB 2021	450959	6362822	57.4055	23.1838
Decticus verrucivorus	2012-06-27	LDF and LOB 2021	453529	6334475	57.1512	23.2319
Decticus verrucivorus	2012-07-03	LDF and LOB 2021	515952	6315357	56.9815	24.2625
Decticus verrucivorus	2012-07-16	LDF and LOB 2021	512190	6305422	56.8924	24.2001
Decticus verrucivorus	2012-07-24	LDF and LOB 2021	526940	6321358	57.0349	24.4439
Decticus verrucivorus	2012-07-25	LDF and LOB 2021	500337	6321913	57.0407	24.0056
Decticus verrucivorus	2012-08-25	LDF and LOB 2021	438387	6298757	56.8286	22.9904
Decticus verrucivorus	2012-09-23	LDF and LOB 2021	530581	6326783	57.0834	24.5045
Decticus verrucivorus	2012-10-28	LDF and LOB 2021	399643	6395371	57.6893	22.3166
Decticus verrucivorus	2013-06-27	LDF and LOB 2021	365784	6267882	56.5361	21.8175
Decticus verrucivorus	2013-07-06	LDF and LOB 2021	523231	6366923	57.4444	24.387
Decticus verrucivorus	2013-08-03	LDF and LOB 2021	530306	6278955	56.6538	24.4943
Decticus verrucivorus	2014-06-15	LDF and LOB 2021	556021	6389684	57.646	24.9385
Decticus verrucivorus	2014-07-05	LDF and LOB 2021	500730	6321599	57.0378	24.012
Decticus verrucivorus	2014-07-12	LDF and LOB 2021	532212	6327859	57.093	24.5316
Decticus verrucivorus	2014-08-24	LDF and LOB 2021	624213	6298266	56.8116	26.0346
Decticus verrucivorus	2014-09-21	LDF and LOB 2021	520763	6405875	57.7944	24.3493
Decticus verrucivorus	2015-06-17	LDF and LOB 2021	445848	6285954	56.7145	23.1153
Decticus verrucivorus	2015-07-08	LDF and LOB 2021	365516	6265570	56.5153	21.8143
Decticus verrucivorus	2015-07-15	LDF and LOB 2021	542284	6317651	57.0004	24.6961
Decticus verrucivorus	2015-07-15	LDF and LOB 2021	545737	6265119	56.5282	24.7435
Decticus verrucivorus	2015-08-08	LDF and LOB 2021	447205	6356185	57.3455	23.1228
Decticus verrucivorus	2015-08-20	LDF and LOB 2021	631976	6341974	57.2019	26.1846
Decticus verrucivorus	2015-08-28	LDF and LOB 2021	695361	6372491	57.453	27.2563
Decticus verrucivorus	2015-09-03	LDF and LOB 2021	416410	6401765	57.7502	22.5955
Decticus verrucivorus	2015-09-03	LDF and LOB 2021	353745	6359682	57.3565	21.5688
Decticus verrucivorus	2015-10-01	LDF and LOB 2021	314822	6228592	56.1663	21.0175
Decticus verrucivorus	2015-10-24	LDF and LOB 2021	327354	6308510	56.8881	21.166
Decticus verrucivorus	2016-05-27	LDF and LOB 2021	463457	6299088	56.8342	23.4011
Decticus verrucivorus	2016-06-02	LDF and LOB 2021	361701	6350844	57.2796	21.7059
Decticus verrucivorus	2016-06-19	LDF and LOB 2021	515385	6312143	56.9526	24.2529
Decticus verrucivorus	2016-06-21	LDF and LOB 2021	598689	6270797	56.5711	25.6062
Decticus verrucivorus	2016-07-02	LDF and LOB 2021	524224	6246092	56.3589	24.392
Decticus verrucivorus	2016-07-02	LDF and LOB 2021	315227	6260686	56.4544	21.0016
Decticus verrucivorus	2016-07-04	LDF and LOB 2021	527964	6314218	56.9707	24.46
Decticus verrucivorus	2016-07-06	LDF and LOB 2021	620121	6284480	56.6889	25.9612
Decticus verrucivorus	2016-07-07	LDF and LOB 2021	604285	6382616	57.5739	25.7437
Decticus verrucivorus	2016-07-15	LDF and LOB 2021	619878	6284832	56.6922	25.9574
Decticus verrucivorus	2016-07-16	LDF and LOB 2021	683526	6221294	56.1014	26.9509
Decticus verrucivorus	2016-07-16	LDF and LOB 2021	703048	6239042	56.2528	27.2778
Decticus verrucivorus	2016-07-17	LDF and LOB 2021	717425	6246752	56.3155	27.5157
Decticus verrucivorus	2016-07-17	LDF and LOB 2021	717422	6248091	56.3275	27.5168
Decticus verrucivorus	2016-07-29	LDF and LOB 2021	550543	6324560	57.0617	24.8334
Decticus verrucivorus	2016-07-30	LDF and LOB 2021	387854	6319008	57.001	22.1537
Decticus verrucivorus	2016-08-02	LDF and LOB 2021	388926	6358572	57.3564	22.1537
Decticus verrucivorus	2016-08-08	LDF and LOB 2021	513221	6323155	57.0516	24.2179
Decticus verrucivorus	2016-08-12	LDF and LOB 2021	531935	6300475	56.847	24.5236
Decticus verrucivorus	2016-08-13	LDF and LOB 2021	696892	6194335	55.8543	27.1457
Decticus verrucivorus	2016-08-13	LDF and LOB 2021	706579	6190046	55.8117	27.2969
Decticus verrucivorus	2016-09-06	LDF and LOB 2021	494395	6295776	56.8058	23.9082
Decticus verrucivorus	2016-09-11	LDF and LOB 2021	599728	6307072	56.8966	25.6372
Decticus verrucivorus	2017-06-04	LDF and LOB 2021	586053	6265740	56.5281	25.399
Decticus verrucivorus	2017-06-11	LDF and LOB 2021	320390	6302278	56.8296	21.0563
Decticus verrucivorus	2017-06-17	LDF and LOB 2021	633304	6217902	56.0876	26.1424
Decticus verrucivorus	2017-06-20	LDF and LOB 2021	558323	6306201	56.8959	24.9574
Decticus verrucivorus	2017-06-24	LDF and LOB 2021	475760	6311988	56.9509	23.6015
Decticus verrucivorus	2017-06-25	LDF and LOB 2021	481625	6299234	56.8366	23.6988
Decticus verrucivorus	2017-07-07	LDF and LOB 2021	443692	6257652	56.46	23.0863
Decticus verrucivorus	2017-07-08	LDF and LOB 2021	421722	6333351	57.1368	22.7066
Decticus verrucivorus	2017-07-09	LDF and LOB 2021	515728	6323771	57.0571	24.2593
Decticus verrucivorus	2017-07-10	LDF and LOB 2021	518961	6280343	56.6668	24.3094
Decticus verrucivorus	2017-07-21	LDF and LOB 2021	510408	6309889	56.9325	24.171
Decticus verrucivorus	2017-08-18	LDF and LOB 2021	495838	6317878	57.0044	23.9315
Decticus verrucivorus	2017-08-19	LDF and LOB 2021	595776	6352690	57.3071	25.5898
Decticus verrucivorus	2017-08-20	LDF and LOB 2021	531666	6310733	56.9392	24.5204
Decticus verrucivorus	2017-08-22	LDF and LOB 2021	365725	6373991	57.4886	21.76
Decticus verrucivorus	2017-09-10	LDF and LOB 2021	518643	6297578	56.8217	24.3054
Decticus verrucivorus	2017-09-16	LDF and LOB 2021	527951	6323733	57.0562	24.4608
Decticus verrucivorus	2018-05-27	LDF and LOB 2021	535889	6318569	57.0092	24.5909
Decticus verrucivorus	2018-06-02	LDF and LOB 2021	526120	6306631	56.9026	24.4289
Decticus verrucivorus	2018-06-03	LDF and LOB 2021	489487	6307504	56.9111	23.8274
Decticus verrucivorus	2018-06-09	LDF and LOB 2021	523878	6308700	56.9214	24.3922
Decticus verrucivorus	2018-06-09	LDF and LOB 2021	683017	6371495	57.4492	27.0502
Decticus verrucivorus	2018-06-16	LDF and LOB 2021	527558	6258304	56.4684	24.4473
Decticus verrucivorus	2018-06-17	LDF and LOB 2021	537878	6298675	56.8304	24.6207
Decticus verrucivorus	2018-06-18	LDF and LOB 2021	632570	6365678	57.4145	26.2071
Decticus verrucivorus	2018-06-20	LDF and LOB 2021	503373	6322291	57.0441	24.0556
Decticus verrucivorus	2018-06-22	LDF and LOB 2021	513719	6300713	56.85	24.2249
Decticus verrucivorus	2018-06-28	LDF and LOB 2021	585655	6300581	56.8411	25.4041
Decticus verrucivorus	2018-07-05	LDF and LOB 2021	632333	6365286	57.411	26.203
Decticus verrucivorus	2018-07-07	LDF and LOB 2021	514488	6308914	56.9237	24.238
Decticus verrucivorus	2018-07-09	LDF and LOB 2021	520414	6310516	56.9378	24.3355
Decticus verrucivorus	2018-07-10	LDF and LOB 2021	519492	6310816	56.9406	24.3204
Decticus verrucivorus	2018-07-16	LDF and LOB 2021	523772	6309519	56.9287	24.3906
Decticus verrucivorus	2018-07-21	LDF and LOB 2021	490900	6311463	56.9467	23.8504
Decticus verrucivorus	2018-07-21	LDF and LOB 2021	522196	6316990	56.9959	24.3653
Decticus verrucivorus	2018-07-22	LDF and LOB 2021	522880	6373481	57.5033	24.3818
Decticus verrucivorus	2018-07-24	LDF and LOB 2021	684905	6367674	57.4141	27.0787
Decticus verrucivorus	2018-07-25	LDF and LOB 2021	501251	6254257	56.4329	24.0203
Decticus verrucivorus	2018-08-03	LDF and LOB 2021	448935	6307615	56.9094	23.1614
Decticus verrucivorus	2018-08-04	LDF and LOB 2021	343423	6336216	57.1425	21.4123
Decticus verrucivorus	2018-08-04	LDF and LOB 2021	501635	6324682	57.0655	24.027
Decticus verrucivorus	2018-08-08	LDF and LOB 2021	687314	6370833	57.4415	27.1212
Decticus verrucivorus	2018-08-18	LDF and LOB 2021	601702	6307869	56.9033	25.6699
Decticus verrucivorus	2018-09-05	LDF and LOB 2021	529961	6320551	57.0275	24.4936
Decticus verrucivorus	2018-09-08	LDF and LOB 2021	576206	6414373	57.8647	25.2844
Decticus verrucivorus	2018-09-08	LDF and LOB 2021	499215	6320368	57.0268	23.9871
Decticus verrucivorus	2018-09-23	LDF and LOB 2021	611316	6285312	56.6986	25.8179
Decticus verrucivorus	2019-05-30	LDF and LOB 2021	501861	6324502	57.0639	24.0307
Decticus verrucivorus	2019-06-12	LDF and LOB 2021	561625	6345176	57.2455	25.0212
Decticus verrucivorus	2019-06-25	LDF and LOB 2021	489488	6307501	56.9111	23.8274
Decticus verrucivorus	2019-07-12	LDF and LOB 2021	512505	6305350	56.8917	24.2053
Decticus verrucivorus	2019-07-20	LDF and LOB 2021	550772	6379343	57.5537	24.8484
Decticus verrucivorus	2019-07-21	LDF and LOB 2021	691112	6336315	57.1303	27.1577
Decticus verrucivorus	2019-08-01	LDF and LOB 2021	493153	6305220	56.8907	23.8876
Decticus verrucivorus	2019-08-02	LDF and LOB 2021	521389	6297696	56.8226	24.3504
Decticus verrucivorus	2019-08-06	LDF and LOB 2021	551355	6338571	57.1874	24.8497
Decticus verrucivorus	2019-08-06	LDF and LOB 2021	551288	6338746	57.189	24.8486
Decticus verrucivorus	2019-08-06	LDF and LOB 2021	520733	6405910	57.7947	24.3488
Decticus verrucivorus	2019-08-12	LDF and LOB 2021	501573	6252002	56.4126	24.0255
Decticus verrucivorus	2019-08-13	LDF and LOB 2021	600197	6306041	56.8873	25.6445
Decticus verrucivorus	2019-08-15	LDF and LOB 2021	351790	6293181	56.759	21.5756
Decticus verrucivorus	2019-08-15	LDF and LOB 2021	341548	6321759	57.0121	21.3904
Decticus verrucivorus	2019-08-24	LDF and LOB 2021	338655	6236856	56.2491	21.3959
Decticus verrucivorus	2019-08-28	LDF and LOB 2021	489407	6307550	56.9115	23.826
Decticus verrucivorus	2019-09-14	LDF and LOB 2021	519877	6310694	56.9395	24.3267
Decticus verrucivorus	2019-09-16	LDF and LOB 2021	356176	6316741	56.9718	21.634
Decticus verrucivorus	2020-05-18	LDF and LOB 2021	410138	6383264	57.5828	22.4971
Decticus verrucivorus	2020-06-10	LDF and LOB 2021	483732	6311012	56.9425	23.7326
Decticus verrucivorus	2020-06-18	LDF and LOB 2021	493146	6305001	56.8887	23.8875
Decticus verrucivorus	2020-06-24	LDF and LOB 2021	356270	6316770	56.9721	21.6355
Decticus verrucivorus	2020-07-03	LDF and LOB 2021	670412	6199443	55.9102	26.7264
Decticus verrucivorus	2020-07-03	LDF and LOB 2021	522502	6327343	57.0889	24.3713
Decticus verrucivorus	2020-07-07	LDF and LOB 2021	528787	6325453	57.0716	24.4748
Decticus verrucivorus	2020-07-17	LDF and LOB 2021	460322	6317778	57.0018	23.3468
Decticus verrucivorus	2020-07-18	LDF and LOB 2021	586168	6269646	56.5632	25.4021
Decticus verrucivorus	2020-08-03	LDF and LOB 2021	500665	6322177	57.043	24.011
Decticus verrucivorus	2020-08-04	LDF and LOB 2021	511745	6250532	56.3992	24.1903
Decticus verrucivorus	2020-08-06	LDF and LOB 2021	677449	6322203	57.0092	26.9223
Decticus verrucivorus	2020-08-10	LDF and LOB 2021	524641	6326544	57.0816	24.4065
Decticus verrucivorus	2020-09-11	LDF and LOB 2021	359450	6315524	56.9619	21.6884
Decticus verrucivorus	2020-09-15	LDF and LOB 2021	521481	6308684	56.9213	24.3529
Decticus verrucivorus	2021-06-16	LDF and LOB 2021	379460	6385506	57.5958	21.9832
Decticus verrucivorus	2021-06-24	LDF and LOB 2021	644092	6194724	55.8764	26.3032
Decticus verrucivorus	2021-06-25	LDF and LOB 2021	644092	6194724	55.8764	26.3032
Decticus verrucivorus	2021-06-26	LDF and LOB 2021	644045	6194753	55.8767	26.3025
Decticus verrucivorus	2021-06-28	LDF and LOB 2021	316508	6263040	56.476	21.0207
Decticus verrucivorus	2021-07-02	LDF and LOB 2021	666920	6179080	55.7286	26.6581
Decticus verrucivorus	2021-07-03	LDF and LOB 2021	723950	6240684	56.2581	27.6158
Decticus verrucivorus	2021-07-04	LDF and LOB 2021	592805	6224599	56.1574	25.4942
Decticus verrucivorus	2021-07-09	LDF and LOB 2021	511104	6307588	56.9118	24.1824
Decticus verrucivorus	2021-07-13	LDF and LOB 2021	351674	6349608	57.2654	21.5405
Decticus verrucivorus	2021-07-18	LDF and LOB 2021	314877	6257803	56.4284	20.9979
Decticus verrucivorus	2021-07-21	LDF and LOB 2021	503293	6254678	56.4366	24.0534
Decticus verrucivorus	2021-07-28	LDF and LOB 2021	511413	6320770	57.0303	24.188
Decticus verrucivorus	2021-07-31	LDF and LOB 2021	644092	6194724	55.8764	26.3032
Decticus verrucivorus	2021-08-04	LDF and LOB 2021	434152	6315091	56.9747	22.9168
Decticus verrucivorus	2021-08-08	LDF and LOB 2021	367903	6273567	56.5877	21.849
Decticus verrucivorus	2021-08-13	LDF and LOB 2021	557855	6250974	56.3998	24.9374
Decticus verrucivorus	2021-09-02	LDF and LOB 2021	668101	6329520	57.0783	26.7735
Decticus verrucivorus	2021-10-02	LDF and LOB 2021	550932	6335451	57.1595	24.842
Decticus verrucivorus	2004-08-01	Matisons 2005	476496	6306305	56.8999	23.6141
Decticus verrucivorus	2013-08-01	R. Starka personal observation	526482	6334555	57.1535	24.4377
Decticus verrucivorus	2013-08-01	Rozenfelde 2014	526234	6331733	57.1281	24.4333
Decticus verrucivorus	2016-08-01	Rozenfelde et al. 2017	414877	6321755	57.0314	22.5975
Decticus verrucivorus	2006-08-01	Spuņģis 2007	320312	6295960	56.7729	21.0594
Euthystira brachyptera	2011-06-18	LDF and LOB 2021	542661	6307526	56.9095	24.7006
Euthystira brachyptera	2011-06-19	LDF and LOB 2021	546304	6298131	56.8247	24.7587
Euthystira brachyptera	2011-06-30	LDF and LOB 2021	452503	6314522	56.9718	23.2187
Euthystira brachyptera	2011-09-11	LDF and LOB 2021	533673	6324906	57.0663	24.5553
Euthystira brachyptera	2012-08-05	LDF and LOB 2021	530625	6326706	57.0827	24.5053
Euthystira brachyptera	2013-09-01	LDF and LOB 2021	368039	6361749	57.3794	21.8051
Euthystira brachyptera	2014-06-19	LDF and LOB 2021	355928	6363887	57.3949	21.6026
Euthystira brachyptera	2015-07-16	LDF and LOB 2021	326814	6266715	56.5129	21.1853
Euthystira brachyptera	2015-08-22	LDF and LOB 2021	497077	6307444	56.9107	23.952
Euthystira brachyptera	2015-08-27	LDF and LOB 2021	543652	6298339	56.8268	24.7153
Euthystira brachyptera	2015-09-06	LDF and LOB 2021	391763	6339832	57.1889	22.2091
Euthystira brachyptera	2016-06-15	LDF and LOB 2021	356137	6359910	57.3593	21.6084
Euthystira brachyptera	2016-07-10	LDF and LOB 2021	599510	6333462	57.1336	25.6441
Euthystira brachyptera	2016-07-17	LDF and LOB 2021	538959	6299973	56.8419	24.6386
Euthystira brachyptera	2016-08-14	LDF and LOB 2021	567135	6323342	57.0486	25.1066
Euthystira brachyptera	2016-08-21	LDF and LOB 2021	509083	6284315	56.7028	24.1483
Euthystira brachyptera	2016-08-24	LDF and LOB 2021	525409	6260812	56.4911	24.4127
Euthystira brachyptera	2016-09-05	LDF and LOB 2021	504835	6252470	56.4168	24.0784
Euthystira brachyptera	2017-06-19	LDF and LOB 2021	415465	6369083	57.4565	22.5911
Euthystira brachyptera	2017-06-22	LDF and LOB 2021	512617	6326188	57.0789	24.2081
Euthystira brachyptera	2017-07-27	LDF and LOB 2021	522307	6303354	56.8734	24.366
Euthystira brachyptera	2017-08-26	LDF and LOB 2021	493540	6314028	56.9698	23.8937
Euthystira brachyptera	2017-09-16	LDF and LOB 2021	527019	6323425	57.0535	24.4454
Euthystira brachyptera	2018-06-21	LDF and LOB 2021	486555	6312639	56.9572	23.7789
Euthystira brachyptera	2018-07-04	LDF and LOB 2021	502365	6251375	56.407	24.0383
Euthystira brachyptera	2018-09-20	LDF and LOB 2021	388847	6358761	57.3581	22.1523
Euthystira brachyptera	2019-06-08	LDF and LOB 2021	575144	6412589	57.8489	25.266
Euthystira brachyptera	2019-06-26	LDF and LOB 2021	493189	6305323	56.8916	23.8882
Euthystira brachyptera	2019-07-07	LDF and LOB 2021	574493	6412458	57.8478	25.255
Euthystira brachyptera	2019-07-19	LDF and LOB 2021	443041	6351533	57.3032	23.0547
Euthystira brachyptera	2019-08-01	LDF and LOB 2021	493153	6305220	56.8907	23.8876
Euthystira brachyptera	2019-08-10	LDF and LOB 2021	522878	6323347	57.053	24.3771
Euthystira brachyptera	2019-09-04	LDF and LOB 2021	519627	6328867	57.1027	24.324
Euthystira brachyptera	2019-09-08	LDF and LOB 2021	518619	6318768	57.012	24.3066
Euthystira brachyptera	2020-06-27	LDF and LOB 2021	528884	6344332	57.2412	24.4786
Euthystira brachyptera	2020-07-01	LDF and LOB 2021	528992	6343673	57.2352	24.4803
Euthystira brachyptera	2020-07-13	LDF and LOB 2021	458478	6323639	57.0543	23.3155
Euthystira brachyptera	2020-07-15	LDF and LOB 2021	475043	6311860	56.9497	23.5897
Euthystira brachyptera	2020-07-17	LDF and LOB 2021	367831	6273553	56.5876	21.8479
Euthystira brachyptera	2020-08-02	LDF and LOB 2021	405607	6367782	57.4429	22.4273
Euthystira brachyptera	2020-08-24	LDF and LOB 2021	507198	6306156	56.8991	24.1182
Euthystira brachyptera	2020-08-24	LDF and LOB 2021	507198	6306156	56.8991	24.1182
Euthystira brachyptera	2020-10-01	LDF and LOB 2021	528487	6342852	57.2279	24.4718
Euthystira brachyptera	2020-08-01	R. Starka personal observation	458642	6323482	57.0529	23.3182
Euthystira brachyptera	2020-08-01	R. Starka personal observation	447979	6348239	57.2742	23.1373
Euthystira brachyptera	2020-08-01	R. Starka personal observation	467990	6317209	56.9973	23.4731
Euthystira brachyptera	2019-08-01	R. Starka personal observation	443091	6353246	57.3186	23.0551
Euthystira brachyptera	2019-08-01	R. Starka personal observation	407316	6397806	57.7129	22.4443
Euthystira brachyptera	2018-08-01	R. Starka personal observation	363024	6362030	57.3804	21.7216
Euthystira brachyptera	2017-08-01	R. Starka personal observation	458642	6323482	57.0529	23.3182
Euthystira brachyptera	2017-08-01	R. Starka personal observation	467990	6317209	56.9973	23.4731
Euthystira brachyptera	2017-08-01	R. Starka personal observation	322867	6232016	56.2001	21.1446
Euthystira brachyptera	2017-08-01	R. Starka personal observation	323909	6239968	56.2718	21.1561
Euthystira brachyptera	2016-08-01	Rozenfelde et al. 2017	414877	6321755	57.0314	22.5975
Euthystira brachyptera	2011-08-01	Spuņģis 2013	443091	6353246	57.3186	23.0551
Euthystira brachyptera	2011-08-01	Spuņģis 2013	363024	6362030	57.3804	21.7216
Euthystira brachyptera	2011-08-01	Spuņģis 2013	458642	6323482	57.0529	23.3182
Euthystira brachyptera	2012-08-01	Spuņģis 2013	458642	6323482	57.0529	23.3182
Gryllotalpa gryllotalpa	2005-07-25	LDF and LOB 2021	547114	6328127	57.0941	24.7775
Gryllotalpa gryllotalpa	2007-06-23	LDF and LOB 2021	527956	6345261	57.2496	24.4633
Gryllotalpa gryllotalpa	2009-09-05	LDF and LOB 2021	605104	6276214	56.6183	25.7128
Gryllotalpa gryllotalpa	2010-05-20	LDF and LOB 2021	507243	6284761	56.7069	24.1183
Gryllotalpa gryllotalpa	2010-06-18	LDF and LOB 2021	574235	6388557	57.6332	25.2433
Gryllotalpa gryllotalpa	2010-06-20	LDF and LOB 2021	553989	6305575	56.8908	24.8862
Gryllotalpa gryllotalpa	2011-05-11	LDF and LOB 2021	504184	6307570	56.9118	24.0687
Gryllotalpa gryllotalpa	2011-05-25	LDF and LOB 2021	459771	6311741	56.9475	23.3387
Gryllotalpa gryllotalpa	2011-06-07	LDF and LOB 2021	534992	6297402	56.8192	24.5732
Gryllotalpa gryllotalpa	2011-07-08	LDF and LOB 2021	524550	6362077	57.4008	24.4085
Gryllotalpa gryllotalpa	2011-07-17	LDF and LOB 2021	470812	6316335	56.9896	23.5197
Gryllotalpa gryllotalpa	2011-07-31	LDF and LOB 2021	511969	6316576	56.9926	24.197
Gryllotalpa gryllotalpa	2012-05-18	LDF and LOB 2021	467902	6316335	56.9894	23.4718
Gryllotalpa gryllotalpa	2012-05-19	LDF and LOB 2021	526967	6331213	57.1234	24.4454
Gryllotalpa gryllotalpa	2012-05-25	LDF and LOB 2021	472560	6269789	56.5716	23.5534
Gryllotalpa gryllotalpa	2012-05-30	LDF and LOB 2021	454983	6315666	56.9824	23.2593
Gryllotalpa gryllotalpa	2012-06-04	LDF and LOB 2021	510079	6304760	56.8865	24.1654
Gryllotalpa gryllotalpa	2012-06-06	LDF and LOB 2021	615762	6370182	57.4595	25.9296
Gryllotalpa gryllotalpa	2012-08-18	LDF and LOB 2021	501057	6322870	57.0493	24.0174
Gryllotalpa gryllotalpa	2013-05-25	LDF and LOB 2021	673599	6301504	56.8249	26.8448
Gryllotalpa gryllotalpa	2013-06-01	LDF and LOB 2021	539923	6296473	56.8104	24.6539
Gryllotalpa gryllotalpa	2013-08-30	LDF and LOB 2021	498385	6308673	56.9217	23.9735
Gryllotalpa gryllotalpa	2014-05-01	LDF and LOB 2021	661622	6201585	55.9324	26.5872
Gryllotalpa gryllotalpa	2014-05-03	LDF and LOB 2021	356137	6359910	57.3593	21.6084
Gryllotalpa gryllotalpa	2014-05-18	LDF and LOB 2021	504184	6307570	56.9118	24.0687
Gryllotalpa gryllotalpa	2014-05-22	LDF and LOB 2021	507147	6284773	56.707	24.1167
Gryllotalpa gryllotalpa	2014-05-26	LDF and LOB 2021	526540	6330962	57.1212	24.4383
Gryllotalpa gryllotalpa	2014-06-04	LDF and LOB 2021	665500	6321305	57.0055	26.7252
Gryllotalpa gryllotalpa	2014-06-05	LDF and LOB 2021	660676	6318317	56.9804	26.644
Gryllotalpa gryllotalpa	2014-06-12	LDF and LOB 2021	527967	6345248	57.2494	24.4635
Gryllotalpa gryllotalpa	2014-06-20	LDF and LOB 2021	458176	6323944	57.057	23.3105
Gryllotalpa gryllotalpa	2014-07-05	LDF and LOB 2021	505297	6317694	57.0027	24.0872
Gryllotalpa gryllotalpa	2015-05-28	LDF and LOB 2021	523497	6343125	57.2306	24.3892
Gryllotalpa gryllotalpa	2015-05-31	LDF and LOB 2021	525169	6281238	56.6746	24.4107
Gryllotalpa gryllotalpa	2015-06-01	LDF and LOB 2021	658517	6328625	57.0737	26.615
Gryllotalpa gryllotalpa	2015-06-07	LDF and LOB 2021	371684	6375601	57.5048	21.8584
Gryllotalpa gryllotalpa	2015-09-27	LDF and LOB 2021	510007	6308800	56.9228	24.1644
Gryllotalpa gryllotalpa	2016-04-29	LDF and LOB 2021	511021	6314508	56.974	24.1813
Gryllotalpa gryllotalpa	2016-05-10	LDF and LOB 2021	519493	6310798	56.9404	24.3204
Gryllotalpa gryllotalpa	2016-05-13	LDF and LOB 2021	709033	6199412	55.8947	27.3432
Gryllotalpa gryllotalpa	2016-05-28	LDF and LOB 2021	520615	6399384	57.7361	24.3462
Gryllotalpa gryllotalpa	2016-05-28	LDF and LOB 2021	677691	6235094	56.2275	26.8664
Gryllotalpa gryllotalpa	2016-06-02	LDF and LOB 2021	523725	6308118	56.9161	24.3897
Gryllotalpa gryllotalpa	2016-06-28	LDF and LOB 2021	679964	6338032	57.1502	26.975
Gryllotalpa gryllotalpa	2017-04-10	LDF and LOB 2021	518173	6282284	56.6843	24.2966
Gryllotalpa gryllotalpa	2017-05-18	LDF and LOB 2021	519475	6310819	56.9406	24.3201
Gryllotalpa gryllotalpa	2017-05-18	LDF and LOB 2021	519604	6310827	56.9407	24.3222
Gryllotalpa gryllotalpa	2017-05-18	LDF and LOB 2021	519539	6310705	56.9396	24.3211
Gryllotalpa gryllotalpa	2017-05-18	LDF and LOB 2021	519492	6310795	56.9404	24.3204
Gryllotalpa gryllotalpa	2017-05-19	LDF and LOB 2021	519493	6310781	56.9403	24.3204
Gryllotalpa gryllotalpa	2017-05-22	LDF and LOB 2021	475229	6291025	56.7625	23.5948
Gryllotalpa gryllotalpa	2017-05-26	LDF and LOB 2021	520029	6310490	56.9376	24.3292
Gryllotalpa gryllotalpa	2017-05-27	LDF and LOB 2021	338565	6264086	56.4935	21.3777
Gryllotalpa gryllotalpa	2017-06-19	LDF and LOB 2021	519496	6310767	56.9401	24.3204
Gryllotalpa gryllotalpa	2017-07-07	LDF and LOB 2021	519494	6310792	56.9404	24.3204
Gryllotalpa gryllotalpa	2017-07-22	LDF and LOB 2021	519492	6310800	56.9404	24.3204
Gryllotalpa gryllotalpa	2017-08-05	LDF and LOB 2021	497782	6298285	56.8284	23.9637
Gryllotalpa gryllotalpa	2017-10-15	LDF and LOB 2021	519519	6310824	56.9406	24.3208
Gryllotalpa gryllotalpa	2018-04-20	LDF and LOB 2021	484953	6277176	56.6385	23.7547
Gryllotalpa gryllotalpa	2018-04-20	LDF and LOB 2021	484953	6277176	56.6385	23.7547
Gryllotalpa gryllotalpa	2018-05-01	LDF and LOB 2021	529589	6314657	56.9745	24.4867
Gryllotalpa gryllotalpa	2018-05-08	LDF and LOB 2021	657412	6328558	57.0735	26.5967
Gryllotalpa gryllotalpa	2018-05-08	LDF and LOB 2021	657393	6328558	57.0735	26.5964
Gryllotalpa gryllotalpa	2018-05-08	LDF and LOB 2021	657324	6328505	57.073	26.5952
Gryllotalpa gryllotalpa	2018-05-09	LDF and LOB 2021	657295	6328546	57.0734	26.5948
Gryllotalpa gryllotalpa	2018-05-13	LDF and LOB 2021	504973	6318012	57.0056	24.0819
Gryllotalpa gryllotalpa	2018-05-17	LDF and LOB 2021	479894	6312410	56.9549	23.6694
Gryllotalpa gryllotalpa	2018-05-23	LDF and LOB 2021	501456	6252006	56.4126	24.0236
Gryllotalpa gryllotalpa	2018-05-26	LDF and LOB 2021	519568	6310589	56.9385	24.3216
Gryllotalpa gryllotalpa	2018-06-03	LDF and LOB 2021	519501	6310830	56.9407	24.3205
Gryllotalpa gryllotalpa	2018-06-21	LDF and LOB 2021	519493	6310794	56.9404	24.3204
Gryllotalpa gryllotalpa	2018-09-13	LDF and LOB 2021	516073	6334014	57.1491	24.2656
Gryllotalpa gryllotalpa	2019-04-22	LDF and LOB 2021	727298	6298209	56.7722	27.72
Gryllotalpa gryllotalpa	2019-05-01	LDF and LOB 2021	519481	6327237	57.0881	24.3214
Gryllotalpa gryllotalpa	2019-05-10	LDF and LOB 2021	529610	6314678	56.9747	24.4871
Gryllotalpa gryllotalpa	2019-05-19	LDF and LOB 2021	503309	6313621	56.9662	24.0544
Gryllotalpa gryllotalpa	2019-05-23	LDF and LOB 2021	626589	6270642	56.563	26.0599
Gryllotalpa gryllotalpa	2019-06-05	LDF and LOB 2021	513031	6319808	57.0216	24.2146
Gryllotalpa gryllotalpa	2019-06-09	LDF and LOB 2021	682787	6301965	56.8255	26.9955
Gryllotalpa gryllotalpa	2019-06-15	LDF and LOB 2021	354117	6323861	57.0351	21.596
Gryllotalpa gryllotalpa	2019-06-16	LDF and LOB 2021	566129	6348813	57.2775	25.0968
Gryllotalpa gryllotalpa	2019-07-05	LDF and LOB 2021	501701	6252229	56.4146	24.0276
Gryllotalpa gryllotalpa	2019-10-14	LDF and LOB 2021	668551	6242511	56.2974	26.7239
Gryllotalpa gryllotalpa	2020-03-28	LDF and LOB 2021	540828	6297545	56.82	24.6689
Gryllotalpa gryllotalpa	2020-04-08	LDF and LOB 2021	527972	6345245	57.2494	24.4636
Gryllotalpa gryllotalpa	2020-04-30	LDF and LOB 2021	520059	6330251	57.1151	24.3312
Gryllotalpa gryllotalpa	2020-05-08	LDF and LOB 2021	693576	6305376	56.8518	27.1746
Gryllotalpa gryllotalpa	2020-05-18	LDF and LOB 2021	483970	6297612	56.8221	23.7374
Gryllotalpa gryllotalpa	2020-05-20	LDF and LOB 2021	528884	6344332	57.2412	24.4786
Gryllotalpa gryllotalpa	2020-05-23	LDF and LOB 2021	512001	6305470	56.8928	24.197
Gryllotalpa gryllotalpa	2020-05-23	LDF and LOB 2021	512004	6305463	56.8927	24.197
Gryllotalpa gryllotalpa	2020-05-23	LDF and LOB 2021	407339	6336148	57.1592	22.468
Gryllotalpa gryllotalpa	2020-05-23	LDF and LOB 2021	659927	6289688	56.7238	26.6137
Gryllotalpa gryllotalpa	2020-05-23	LDF and LOB 2021	659838	6289709	56.724	26.6122
Gryllotalpa gryllotalpa	2020-05-25	LDF and LOB 2021	643309	6206503	55.9824	26.297
Gryllotalpa gryllotalpa	2020-05-26	LDF and LOB 2021	524085	6335273	57.1601	24.3982
Gryllotalpa gryllotalpa	2020-05-30	LDF and LOB 2021	716473	6213727	56.0198	27.4735
Gryllotalpa gryllotalpa	2020-06-02	LDF and LOB 2021	511829	6303931	56.879	24.1941
Gryllotalpa gryllotalpa	2020-06-02	LDF and LOB 2021	509738	6305625	56.8942	24.1598
Gryllotalpa gryllotalpa	2020-06-03	LDF and LOB 2021	615756	6370262	57.4602	25.9295
Gryllotalpa gryllotalpa	2020-06-11	LDF and LOB 2021	685505	6301435	56.8197	27.0396
Gryllotalpa gryllotalpa	2020-06-13	LDF and LOB 2021	522298	6402014	57.7597	24.3747
Gryllotalpa gryllotalpa	2020-06-22	LDF and LOB 2021	447814	6346601	57.2595	23.1349
Gryllotalpa gryllotalpa	2020-07-08	LDF and LOB 2021	341637	6310159	56.908	21.3992
Gryllotalpa gryllotalpa	2020-07-31	LDF and LOB 2021	500071	6312843	56.9592	24.0012
Gryllotalpa gryllotalpa	2020-08-02	LDF and LOB 2021	527096	6330911	57.1207	24.4475
Gryllotalpa gryllotalpa	2020-08-20	LDF and LOB 2021	488773	6309274	56.927	23.8155
Gryllotalpa gryllotalpa	2020-08-30	LDF and LOB 2021	519651	6329508	57.1085	24.3244
Gryllotalpa gryllotalpa	2020-09-07	LDF and LOB 2021	528815	6344339	57.2412	24.4774
Gryllotalpa gryllotalpa	2021-04-07	LDF and LOB 2021	689864	6321800	57.0006	27.1261
Gryllotalpa gryllotalpa	2021-04-19	LDF and LOB 2021	519496	6310814	56.9406	24.3204
Gryllotalpa gryllotalpa	2021-05-17	LDF and LOB 2021	527960	6345253	57.2495	24.4634
Gryllotalpa gryllotalpa	2021-05-29	LDF and LOB 2021	675212	6175387	55.6926	26.7876
Gryllotalpa gryllotalpa	2021-06-03	LDF and LOB 2021	380415	6361983	57.3849	22.0107
Gryllotalpa gryllotalpa	2021-06-08	LDF and LOB 2021	489879	6304786	56.8867	23.8339
Gryllotalpa gryllotalpa	2021-06-29	LDF and LOB 2021	517443	6332037	57.1313	24.2882
Gryllotalpa gryllotalpa	2021-07-11	LDF and LOB 2021	519521	6310816	56.9406	24.3208
Gryllotalpa gryllotalpa	2021-08-20	LDF and LOB 2021	351934	6354744	57.3116	21.5417
Gryllotalpa gryllotalpa	2021-08-28	LDF and LOB 2021	507652	6302655	56.8676	24.1255
Gryllotalpa gryllotalpa	2021-08-28	LDF and LOB 2021	510028	6298558	56.8307	24.1643
Gryllotalpa gryllotalpa	2021-10-03	LDF and LOB 2021	351810	6354888	57.3128	21.5396
Leptophyes punctatissima	2021-07-09	CAS 2021	315494	6265864	56.501	21.0022
Leptophyes punctatissima	2021-08-19	LDF and LOB 2021	505017	6310111	56.9346	24.0824
Leptophyes punctatissima	2020-08-01	U. Piterāns personal observation	514054	6330802	57.1203	24.2321
Locusta migratoria	2010-08-18	LDF and LOB 2021	557204	6305622	56.8908	24.9389
Locusta migratoria	2010-09-05	LDF and LOB 2021	447914	6354398	57.3295	23.1349
Locusta migratoria	2011-07-31	LDF and LOB 2021	502069	6324375	57.0628	24.0341
Locusta migratoria	2018-09-06	LDF and LOB 2021	499765	6321432	57.0363	23.9961
Meconema thalassinum	2021-07-27	LDF and LOB 2021	551645	6334268	57.1488	24.8536
Meconema thalassinum	2021-10-08	LDF and LOB 2021	485847	6313567	56.9655	23.7672
Meconema thalassinum	2008-08-01	M. Kalniņš personal observation	504169	6310563	56.9387	24.0685
Meconema thalassinum	2020-08-22	N. Savenkovs personal observation	518343	6331332	57.1249	24.303
Meconema thalassinum	2016-08-01	R. Starka personal observation	495019	6302250	56.864	23.9183
Metrioptera brachyptera	2010-06-02	LDF and LOB 2021	624213	6298266	56.8116	26.0346
Metrioptera brachyptera	2011-06-28	LDF and LOB 2021	452795	6334407	57.1505	23.2198
Metrioptera brachyptera	2014-09-18	LDF and LOB 2021	530900	6332422	57.134	24.5105
Metrioptera brachyptera	2015-07-12	LDF and LOB 2021	574520	6355111	57.3328	25.2378
Metrioptera brachyptera	2015-08-02	LDF and LOB 2021	615384	6392120	57.6566	25.9337
Metrioptera brachyptera	2016-08-02	LDF and LOB 2021	388694	6357903	57.3504	22.1502
Metrioptera brachyptera	2016-09-23	LDF and LOB 2021	396471	6392230	57.6604	22.2648
Metrioptera brachyptera	2016-10-01	LDF and LOB 2021	643998	6281536	56.6558	26.349
Metrioptera brachyptera	2018-08-23	LDF and LOB 2021	362760	6362951	57.3886	21.7167
Metrioptera brachyptera	2018-08-23	LDF and LOB 2021	362868	6363411	57.3928	21.7183
Metrioptera brachyptera	2018-08-23	LDF and LOB 2021	362811	6363101	57.39	21.7175
Metrioptera brachyptera	2018-08-23	LDF and LOB 2021	363254	6361746	57.378	21.7256
Metrioptera brachyptera	2019-07-19	LDF and LOB 2021	448381	6347217	57.2651	23.1442
Metrioptera brachyptera	2019-07-19	LDF and LOB 2021	447960	6348169	57.2736	23.137
Metrioptera brachyptera	2019-07-19	LDF and LOB 2021	448740	6349436	57.285	23.1497
Metrioptera brachyptera	2019-07-19	LDF and LOB 2021	443015	6353487	57.3207	23.0538
Metrioptera brachyptera	2019-08-10	LDF and LOB 2021	577654	6350543	57.2913	25.2884
Metrioptera brachyptera	2020-07-13	LDF and LOB 2021	458492	6323648	57.0544	23.3157
Metrioptera brachyptera	2020-07-13	LDF and LOB 2021	458496	6323715	57.055	23.3158
Metrioptera brachyptera	2020-08-15	LDF and LOB 2021	458577	6323535	57.0534	23.3171
Metrioptera brachyptera	2020-09-11	LDF and LOB 2021	359450	6315524	56.9619	21.6884
Metrioptera brachyptera	2020-09-20	LDF and LOB 2021	488201	6301399	56.8562	23.8065
Metrioptera brachyptera	2020-09-22	LDF and LOB 2021	517562	6335102	57.1588	24.2903
Metrioptera brachyptera	2021-08-07	LDF and LOB 2021	529353	6343447	57.2332	24.4862
Metrioptera brachyptera	2021-08-14	LDF and LOB 2021	663720	6197100	55.8915	26.6181
Metrioptera brachyptera	2021-09-09	LDF and LOB 2021	507139	6284746	56.7067	24.1166
Metrioptera brachyptera	2021-09-11	LDF and LOB 2021	513650	6320648	57.0291	24.2249
Metrioptera brachyptera	2021-09-11	LDF and LOB 2021	620795	6224917	56.154	25.9447
Metrioptera brachyptera	2013-08-01	R. Starka personal observation	526482	6334555	57.1535	24.4377
Metrioptera brachyptera	2020-08-01	R. Starka personal observation	458642	6323482	57.0529	23.3182
Metrioptera brachyptera	2020-08-01	R. Starka personal observation	447979	6348239	57.2742	23.1373
Metrioptera brachyptera	2020-08-01	R. Starka personal observation	467990	6317209	56.9973	23.4731
Metrioptera brachyptera	2019-08-01	R. Starka personal observation	443091	6353246	57.3186	23.0551
Metrioptera brachyptera	2019-08-01	R. Starka personal observation	407316	6397806	57.7129	22.4443
Metrioptera brachyptera	2018-08-01	R. Starka personal observation	363024	6362030	57.3804	21.7216
Metrioptera brachyptera	2013-08-01	Rozenfelde 2014	526234	6331733	57.1281	24.4333
Metrioptera brachyptera	2016-08-01	Rozenfelde et al. 2017	414877	6321755	57.0314	22.5975
Metrioptera brachyptera	2006-08-01	Spuņģis 2007	320312	6295960	56.7729	21.0594
Myrmeleotettix maculatus	2010-07-10	LDF and LOB 2021	447850	6357378	57.3563	23.1332
Myrmeleotettix maculatus	2010-07-20	LDF and LOB 2021	427422	6375318	57.5146	22.7884
Myrmeleotettix maculatus	2011-07-31	LDF and LOB 2021	538267	6325029	57.0671	24.6311
Myrmeleotettix maculatus	2013-06-20	LDF and LOB 2021	527528	6324724	57.0651	24.4539
Myrmeleotettix maculatus	2015-08-02	LDF and LOB 2021	610069	6393096	57.6667	25.8452
Myrmeleotettix maculatus	2016-07-12	LDF and LOB 2021	527307	6323739	57.0563	24.4502
Myrmeleotettix maculatus	2016-08-09	LDF and LOB 2021	348112	6357662	57.3365	21.4765
Myrmeleotettix maculatus	2016-08-09	LDF and LOB 2021	348953	6357392	57.3344	21.4907
Myrmeleotettix maculatus	2019-06-30	LDF and LOB 2021	524372	6326686	57.0829	24.4021
Myrmeleotettix maculatus	2019-07-18	LDF and LOB 2021	522800	6323259	57.0522	24.3758
Myrmeleotettix maculatus	2019-08-01	LDF and LOB 2021	524792	6326583	57.082	24.409
Myrmeleotettix maculatus	2019-08-15	LDF and LOB 2021	524484	6326620	57.0823	24.4039
Myrmeleotettix maculatus	2020-07-13	LDF and LOB 2021	458508	6323720	57.055	23.316
Myrmeleotettix maculatus	2020-07-14	LDF and LOB 2021	632251	6366183	57.4191	26.2021
Myrmeleotettix maculatus	2020-07-29	LDF and LOB 2021	519949	6331498	57.1263	24.3295
Myrmeleotettix maculatus	2020-08-24	LDF and LOB 2021	508104	6304475	56.8839	24.133
Myrmeleotettix maculatus	2020-08-24	LDF and LOB 2021	508091	6304490	56.8841	24.1328
Myrmeleotettix maculatus	2020-08-24	LDF and LOB 2021	508091	6304490	56.8841	24.1328
Myrmeleotettix maculatus	2021-07-18	LDF and LOB 2021	315458	6271997	56.556	20.9973
Myrmeleotettix maculatus	2021-08-06	LDF and LOB 2021	697183	6324432	57.0212	27.2485
Myrmeleotettix maculatus	2021-08-14	LDF and LOB 2021	560815	6273154	56.5987	24.9905
Myrmeleotettix maculatus	2021-09-04	LDF and LOB 2021	416669	6401872	57.7512	22.5999
Myrmeleotettix maculatus	2013-08-01	R. Starka personal observation	526482	6334555	57.1535	24.4377
Myrmeleotettix maculatus	2013-08-01	Rozenfelde 2014	526234	6331733	57.1281	24.4333
Myrmeleotettix maculatus	2006-08-01	Spuņģis 2007	320312	6295960	56.7729	21.0594
Oedipoda caerulescens	2009-08-15	LDF and LOB 2021	344725	6352708	57.2909	21.4234
Oedipoda caerulescens	2010-07-24	LDF and LOB 2021	563141	6279797	56.6581	25.03
Oedipoda caerulescens	2010-08-28	LDF and LOB 2021	416885	6402458	57.7565	22.6033
Oedipoda caerulescens	2011-07-24	LDF and LOB 2021	571755	6266624	56.5385	25.1668
Oedipoda caerulescens	2011-07-30	LDF and LOB 2021	528088	6323821	57.057	24.4631
Oedipoda caerulescens	2011-08-11	LDF and LOB 2021	522274	6329946	57.1123	24.3678
Oedipoda caerulescens	2012-08-18	LDF and LOB 2021	530596	6326795	57.0835	24.5048
Oedipoda caerulescens	2013-07-20	LDF and LOB 2021	530675	6326625	57.082	24.5061
Oedipoda caerulescens	2013-07-26	LDF and LOB 2021	688503	6294071	56.7524	27.0832
Oedipoda caerulescens	2013-08-06	LDF and LOB 2021	527765	6333278	57.1419	24.4588
Oedipoda caerulescens	2013-08-08	LDF and LOB 2021	528551	6333278	57.1419	24.4718
Oedipoda caerulescens	2013-08-08	LDF and LOB 2021	527730	6333275	57.1419	24.4582
Oedipoda caerulescens	2013-08-08	LDF and LOB 2021	524609	6336202	57.1684	24.4069
Oedipoda caerulescens	2013-08-17	LDF and LOB 2021	676594	6329415	57.0742	26.9133
Oedipoda caerulescens	2013-08-23	LDF and LOB 2021	526991	6329253	57.1058	24.4456
Oedipoda caerulescens	2013-08-24	LDF and LOB 2021	528079	6322463	57.0448	24.4628
Oedipoda caerulescens	2013-08-25	LDF and LOB 2021	540343	6324501	57.0622	24.6652
Oedipoda caerulescens	2013-08-25	LDF and LOB 2021	541505	6321228	57.0326	24.6838
Oedipoda caerulescens	2013-08-25	LDF and LOB 2021	320167	6301692	56.8242	21.053
Oedipoda caerulescens	2013-08-29	LDF and LOB 2021	540326	6287882	56.7332	24.6591
Oedipoda caerulescens	2013-08-31	LDF and LOB 2021	554899	6273441	56.602	24.8942
Oedipoda caerulescens	2013-08-31	LDF and LOB 2021	551842	6274066	56.608	24.8445
Oedipoda caerulescens	2013-08-31	LDF and LOB 2021	554095	6275767	56.623	24.8816
Oedipoda caerulescens	2013-08-31	LDF and LOB 2021	562244	6270289	56.5728	25.0131
Oedipoda caerulescens	2013-09-08	LDF and LOB 2021	661167	6316793	56.9666	26.6511
Oedipoda caerulescens	2013-09-11	LDF and LOB 2021	654034	6344536	57.218	26.5509
Oedipoda caerulescens	2014-07-15	LDF and LOB 2021	536092	6324529	57.0628	24.5951
Oedipoda caerulescens	2014-07-22	LDF and LOB 2021	523089	6337594	57.181	24.3819
Oedipoda caerulescens	2014-08-03	LDF and LOB 2021	531273	6325673	57.0734	24.5158
Oedipoda caerulescens	2014-08-10	LDF and LOB 2021	506570	6322828	57.0488	24.1083
Oedipoda caerulescens	2014-08-10	LDF and LOB 2021	530670	6326679	57.0825	24.506
Oedipoda caerulescens	2014-08-11	LDF and LOB 2021	630401	6289782	56.7338	26.1316
Oedipoda caerulescens	2014-08-13	LDF and LOB 2021	673869	6174315	55.6834	26.7656
Oedipoda caerulescens	2014-09-06	LDF and LOB 2021	535947	6294877	56.7964	24.5885
Oedipoda caerulescens	2014-09-07	LDF and LOB 2021	632249	6330523	57.099	26.183
Oedipoda caerulescens	2014-09-18	LDF and LOB 2021	523389	6337170	57.1771	24.3869
Oedipoda caerulescens	2015-07-19	LDF and LOB 2021	527494	6323574	57.0548	24.4533
Oedipoda caerulescens	2015-07-21	LDF and LOB 2021	528078	6332790	57.1375	24.4639
Oedipoda caerulescens	2015-07-26	LDF and LOB 2021	627142	6331238	57.1069	26.0992
Oedipoda caerulescens	2015-07-26	LDF and LOB 2021	523994	6334254	57.1509	24.3966
Oedipoda caerulescens	2015-08-02	LDF and LOB 2021	610069	6393096	57.6667	25.8452
Oedipoda caerulescens	2015-08-02	LDF and LOB 2021	610740	6393833	57.6731	25.8567
Oedipoda caerulescens	2015-08-04	LDF and LOB 2021	524171	6336509	57.1712	24.3997
Oedipoda caerulescens	2015-08-04	LDF and LOB 2021	530704	6326640	57.0821	24.5066
Oedipoda caerulescens	2015-08-05	LDF and LOB 2021	602499	6331215	57.1128	25.6925
Oedipoda caerulescens	2015-08-05	LDF and LOB 2021	607304	6319383	57.0055	25.7668
Oedipoda caerulescens	2015-08-06	LDF and LOB 2021	673610	6382195	57.5489	26.9012
Oedipoda caerulescens	2015-08-08	LDF and LOB 2021	512095	6317002	56.9964	24.1991
Oedipoda caerulescens	2015-08-10	LDF and LOB 2021	541434	6299506	56.8375	24.6791
Oedipoda caerulescens	2015-08-11	LDF and LOB 2021	657510	6202580	55.9427	26.5221
Oedipoda caerulescens	2015-08-11	LDF and LOB 2021	542199	6299903	56.841	24.6917
Oedipoda caerulescens	2015-08-13	LDF and LOB 2021	656940	6299985	56.8172	26.5712
Oedipoda caerulescens	2015-08-14	LDF and LOB 2021	529120	6330700	57.1187	24.4809
Oedipoda caerulescens	2015-08-14	LDF and LOB 2021	525881	6329096	57.1045	24.4272
Oedipoda caerulescens	2015-08-14	LDF and LOB 2021	499651	6302142	56.8631	23.9943
Oedipoda caerulescens	2015-08-16	LDF and LOB 2021	615252	6391389	57.65	25.9312
Oedipoda caerulescens	2015-08-18	LDF and LOB 2021	630027	6333083	57.1226	26.1477
Oedipoda caerulescens	2015-08-20	LDF and LOB 2021	513226	6316077	56.9881	24.2177
Oedipoda caerulescens	2015-08-21	LDF and LOB 2021	656258	6197659	55.899	26.4992
Oedipoda caerulescens	2015-08-21	LDF and LOB 2021	541434	6299506	56.8375	24.6791
Oedipoda caerulescens	2015-08-27	LDF and LOB 2021	541434	6299506	56.8375	24.6791
Oedipoda caerulescens	2015-08-27	LDF and LOB 2021	541434	6299506	56.8375	24.6791
Oedipoda caerulescens	2015-08-28	LDF and LOB 2021	680774	6288453	56.7051	26.953
Oedipoda caerulescens	2015-08-29	LDF and LOB 2021	485165	6304362	56.8828	23.7566
Oedipoda caerulescens	2015-09-06	LDF and LOB 2021	521984	6389731	57.6493	24.3683
Oedipoda caerulescens	2015-09-17	LDF and LOB 2021	524181	6329685	57.1099	24.3992
Oedipoda caerulescens	2015-09-20	LDF and LOB 2021	533171	6327926	57.0935	24.5474
Oedipoda caerulescens	2016-07-12	LDF and LOB 2021	528403	6323885	57.0575	24.4683
Oedipoda caerulescens	2016-07-12	LDF and LOB 2021	520246	6319804	57.0213	24.3335
Oedipoda caerulescens	2016-07-16	LDF and LOB 2021	530688	6326626	57.082	24.5063
Oedipoda caerulescens	2016-07-16	LDF and LOB 2021	527250	6313386	56.9633	24.4481
Oedipoda caerulescens	2016-07-17	LDF and LOB 2021	645678	6194439	55.8734	26.3284
Oedipoda caerulescens	2016-07-17	LDF and LOB 2021	645814	6189269	55.8269	26.3278
Oedipoda caerulescens	2016-07-17	LDF and LOB 2021	683526	6221294	56.1014	26.9509
Oedipoda caerulescens	2016-07-18	LDF and LOB 2021	538744	6299489	56.8376	24.635
Oedipoda caerulescens	2016-07-22	LDF and LOB 2021	653778	6205622	55.9713	26.4641
Oedipoda caerulescens	2016-07-23	LDF and LOB 2021	527434	6324405	57.0622	24.4524
Oedipoda caerulescens	2016-07-23	LDF and LOB 2021	605544	6276124	56.6174	25.7199
Oedipoda caerulescens	2016-07-24	LDF and LOB 2021	534848	6299501	56.838	24.5712
Oedipoda caerulescens	2016-07-25	LDF and LOB 2021	677060	6301184	56.8207	26.9012
Oedipoda caerulescens	2016-07-26	LDF and LOB 2021	314844	6228519	56.1656	21.0179
Oedipoda caerulescens	2016-07-26	LDF and LOB 2021	735992	6266810	56.4865	27.8333
Oedipoda caerulescens	2016-07-27	LDF and LOB 2021	748304	6241960	56.2574	28.0092
Oedipoda caerulescens	2016-07-27	LDF and LOB 2021	656491	6202920	55.9461	26.506
Oedipoda caerulescens	2016-07-28	LDF and LOB 2021	676501	6281392	56.6434	26.8785
Oedipoda caerulescens	2016-08-02	LDF and LOB 2021	751438	6232586	56.1718	28.0508
Oedipoda caerulescens	2016-08-03	LDF and LOB 2021	527243	6336031	57.1667	24.4505
Oedipoda caerulescens	2016-08-05	LDF and LOB 2021	526341	6336806	57.1737	24.4356
Oedipoda caerulescens	2016-08-09	LDF and LOB 2021	348956	6357387	57.3343	21.4907
Oedipoda caerulescens	2016-08-20	LDF and LOB 2021	514595	6313053	56.9608	24.24
Oedipoda caerulescens	2016-08-23	LDF and LOB 2021	546306	6318469	57.0074	24.7624
Oedipoda caerulescens	2016-08-24	LDF and LOB 2021	525409	6260812	56.4911	24.4127
Oedipoda caerulescens	2016-08-24	LDF and LOB 2021	524041	6361704	57.3975	24.4
Oedipoda caerulescens	2016-08-26	LDF and LOB 2021	516297	6304060	56.88	24.2674
Oedipoda caerulescens	2016-08-27	LDF and LOB 2021	495414	6295598	56.8042	23.9249
Oedipoda caerulescens	2016-09-11	LDF and LOB 2021	541634	6299683	56.8391	24.6824
Oedipoda caerulescens	2017-07-11	LDF and LOB 2021	523470	6337480	57.1799	24.3882
Oedipoda caerulescens	2017-07-20	LDF and LOB 2021	527568	6333456	57.1435	24.4556
Oedipoda caerulescens	2017-07-20	LDF and LOB 2021	527420	6323800	57.0568	24.4521
Oedipoda caerulescens	2017-07-22	LDF and LOB 2021	517350	6333109	57.1409	24.2867
Oedipoda caerulescens	2017-08-01	LDF and LOB 2021	523969	6327928	57.0941	24.3956
Oedipoda caerulescens	2017-08-12	LDF and LOB 2021	702306	6314998	56.9343	27.3252
Oedipoda caerulescens	2017-08-16	LDF and LOB 2021	635770	6302191	56.8437	26.2259
Oedipoda caerulescens	2017-08-31	LDF and LOB 2021	495722	6317782	57.0035	23.9296
Oedipoda caerulescens	2017-09-16	LDF and LOB 2021	527951	6323733	57.0562	24.4608
Oedipoda caerulescens	2018-06-28	LDF and LOB 2021	523998	6360476	57.3865	24.3992
Oedipoda caerulescens	2018-07-12	LDF and LOB 2021	526561	6323260	57.052	24.4378
Oedipoda caerulescens	2018-07-12	LDF and LOB 2021	527061	6323585	57.0549	24.4461
Oedipoda caerulescens	2018-07-15	LDF and LOB 2021	522838	6308379	56.9185	24.3751
Oedipoda caerulescens	2018-07-15	LDF and LOB 2021	520925	6303103	56.8712	24.3433
Oedipoda caerulescens	2018-07-18	LDF and LOB 2021	328980	6308512	56.8887	21.1927
Oedipoda caerulescens	2018-07-21	LDF and LOB 2021	522228	6317021	56.9962	24.3659
Oedipoda caerulescens	2018-07-21	LDF and LOB 2021	526631	6312917	56.9591	24.4379
Oedipoda caerulescens	2018-07-21	LDF and LOB 2021	526676	6312947	56.9594	24.4387
Oedipoda caerulescens	2018-07-21	LDF and LOB 2021	513489	6320578	57.0285	24.2222
Oedipoda caerulescens	2018-07-21	LDF and LOB 2021	514636	6320867	57.031	24.2411
Oedipoda caerulescens	2018-07-24	LDF and LOB 2021	522826	6308371	56.9185	24.3749
Oedipoda caerulescens	2018-07-31	LDF and LOB 2021	512478	6250597	56.3998	24.2022
Oedipoda caerulescens	2018-08-04	LDF and LOB 2021	505465	6325267	57.0708	24.0901
Oedipoda caerulescens	2018-08-06	LDF and LOB 2021	523264	6326648	57.0826	24.3838
Oedipoda caerulescens	2018-08-08	LDF and LOB 2021	526195	6326806	57.0839	24.4322
Oedipoda caerulescens	2018-08-14	LDF and LOB 2021	538977	6300144	56.8435	24.6389
Oedipoda caerulescens	2018-08-23	LDF and LOB 2021	615426	6286649	56.7096	25.8856
Oedipoda caerulescens	2018-08-23	LDF and LOB 2021	479392	6312353	56.9543	23.6612
Oedipoda caerulescens	2018-08-26	LDF and LOB 2021	550181	6272033	56.5899	24.8171
Oedipoda caerulescens	2018-08-30	LDF and LOB 2021	530404	6315959	56.9862	24.5003
Oedipoda caerulescens	2018-08-30	LDF and LOB 2021	529388	6325425	57.0713	24.4847
Oedipoda caerulescens	2018-09-08	LDF and LOB 2021	499215	6320368	57.0268	23.9871
Oedipoda caerulescens	2018-09-08	LDF and LOB 2021	499243	6320822	57.0309	23.9875
Oedipoda caerulescens	2018-09-20	LDF and LOB 2021	527946	6323730	57.0561	24.4607
Oedipoda caerulescens	2019-06-30	LDF and LOB 2021	528274	6323853	57.0572	24.4661
Oedipoda caerulescens	2019-07-14	LDF and LOB 2021	524867	6326564	57.0818	24.4102
Oedipoda caerulescens	2019-07-14	LDF and LOB 2021	525132	6326465	57.0809	24.4146
Oedipoda caerulescens	2019-07-15	LDF and LOB 2021	703881	6209439	55.9869	27.2686
Oedipoda caerulescens	2019-07-15	LDF and LOB 2021	519596	6327331	57.0889	24.3234
Oedipoda caerulescens	2019-07-27	LDF and LOB 2021	506921	6326395	57.0809	24.1142
Oedipoda caerulescens	2019-08-05	LDF and LOB 2021	529551	6419231	57.9139	24.4987
Oedipoda caerulescens	2019-08-11	LDF and LOB 2021	523921	6309079	56.9248	24.393
Oedipoda caerulescens	2019-08-11	LDF and LOB 2021	542409	6281669	56.6772	24.6921
Oedipoda caerulescens	2019-08-13	LDF and LOB 2021	479392	6312353	56.9543	23.6612
Oedipoda caerulescens	2019-08-17	LDF and LOB 2021	510839	6321363	57.0356	24.1786
Oedipoda caerulescens	2019-08-22	LDF and LOB 2021	600245	6389002	57.6322	25.6789
Oedipoda caerulescens	2019-08-24	LDF and LOB 2021	517173	6302952	56.87	24.2817
Oedipoda caerulescens	2019-08-24	LDF and LOB 2021	328980	6308522	56.8888	21.1927
Oedipoda caerulescens	2020-08-01	LDF and LOB 2021	494994	6302253	56.864	23.9179
Oedipoda caerulescens	2020-08-03	LDF and LOB 2021	670958	6197806	55.8953	26.7341
Oedipoda caerulescens	2020-08-07	LDF and LOB 2021	530714	6321784	57.0385	24.5061
Oedipoda caerulescens	2020-08-20	LDF and LOB 2021	523907	6362623	57.4057	24.3979
Oedipoda caerulescens	2020-08-24	LDF and LOB 2021	508088	6304487	56.8841	24.1327
Oedipoda caerulescens	2020-10-03	LDF and LOB 2021	517542	6336308	57.1696	24.2901
Oedipoda caerulescens	2021-07-11	LDF and LOB 2021	525245	6323905	57.0579	24.4162
Oedipoda caerulescens	2021-07-12	LDF and LOB 2021	495695	6318080	57.0062	23.9291
Oedipoda caerulescens	2021-07-15	LDF and LOB 2021	657056	6202147	55.939	26.5146
Oedipoda caerulescens	2021-07-15	LDF and LOB 2021	445152	6256349	56.4485	23.1102
Oedipoda caerulescens	2021-07-18	LDF and LOB 2021	525537	6321859	57.0395	24.4208
Oedipoda caerulescens	2021-07-20	LDF and LOB 2021	516468	6329461	57.1082	24.2719
Oedipoda caerulescens	2021-07-20	LDF and LOB 2021	516468	6329461	57.1082	24.2719
Oedipoda caerulescens	2021-07-20	LDF and LOB 2021	516468	6329461	57.1082	24.2719
Oedipoda caerulescens	2021-07-20	LDF and LOB 2021	644458	6194722	55.8763	26.3091
Oedipoda caerulescens	2021-07-22	LDF and LOB 2021	658792	6212030	56.0271	26.5482
Oedipoda caerulescens	2021-07-22	LDF and LOB 2021	657234	6207315	55.9853	26.5204
Oedipoda caerulescens	2021-07-22	LDF and LOB 2021	658323	6206733	55.9798	26.5375
Oedipoda caerulescens	2021-07-22	LDF and LOB 2021	597103	6271646	56.579	25.5807
Oedipoda caerulescens	2021-07-23	LDF and LOB 2021	660011	6205948	55.9721	26.5641
Oedipoda caerulescens	2021-07-29	LDF and LOB 2021	515144	6308578	56.9206	24.2488
Oedipoda caerulescens	2021-07-30	LDF and LOB 2021	663496	6378225	57.517	26.7298
Oedipoda caerulescens	2021-07-31	LDF and LOB 2021	729978	6255117	56.3846	27.7255
Oedipoda caerulescens	2021-08-03	LDF and LOB 2021	603821	6397001	57.7032	25.7422
Oedipoda caerulescens	2021-08-05	LDF and LOB 2021	513039	6306291	56.9001	24.2141
Oedipoda caerulescens	2021-08-08	LDF and LOB 2021	500966	6323276	57.0529	24.0159
Oedipoda caerulescens	2021-08-10	LDF and LOB 2021	500660	6314220	56.9716	24.0109
Oedipoda caerulescens	2021-08-13	LDF and LOB 2021	513635	6316329	56.9903	24.2244
Oedipoda caerulescens	2021-08-13	LDF and LOB 2021	513488	6316252	56.9896	24.222
Oedipoda caerulescens	2021-08-14	LDF and LOB 2021	560807	6273196	56.5991	24.9904
Oedipoda caerulescens	2021-08-16	LDF and LOB 2021	512047	6320946	57.0318	24.1985
Oedipoda caerulescens	2021-08-16	LDF and LOB 2021	514557	6333290	57.1426	24.2406
Oedipoda caerulescens	2021-08-30	LDF and LOB 2021	576566	6352948	57.313	25.2711
Oedipoda caerulescens	2021-09-10	LDF and LOB 2021	515607	6334795	57.1561	24.258
Oedipoda caerulescens	2021-09-30	LDF and LOB 2021	479392	6312353	56.9543	23.6612
Oedipoda caerulescens	2013-08-01	R. Starka personal observation	526482	6334555	57.1535	24.4377
Oedipoda caerulescens	2013-08-01	Rozenfelde 2014	526234	6331733	57.1281	24.4333
Oedipoda caerulescens	2006-08-01	Spuņģis 2007	320312	6295960	56.7729	21.0594
Omocestus haemorrhoidalis	2004-08-01	Matisons 2005	476496	6306305	56.8999	23.6141
Omocestus haemorrhoidalis	2013-08-01	R. Starka personal observation	526482	6334555	57.1535	24.4377
Omocestus haemorrhoidalis	2013-08-01	Rozenfelde 2014	526234	6331733	57.1281	24.4333
Omocestus haemorrhoidalis	2016-08-01	Rozenfelde et al. 2017	414877	6321755	57.0314	22.5975
Omocestus haemorrhoidalis	2006-08-01	Spuņģis 2007	320312	6295960	56.7729	21.0594
Omocestus viridulus	2009-07-15	LDF and LOB 2021	620115	6402820	57.7514	26.0183
Omocestus viridulus	2012-06-21	LDF and LOB 2021	389214	6343277	57.2192	22.1654
Omocestus viridulus	2012-10-19	LDF and LOB 2021	624213	6298266	56.8116	26.0346
Omocestus viridulus	2013-06-30	LDF and LOB 2021	580947	6357340	57.3517	25.3453
Omocestus viridulus	2015-08-14	LDF and LOB 2021	578442	6433494	58.036	25.3285
Omocestus viridulus	2015-10-07	LDF and LOB 2021	481956	6312898	56.9593	23.7033
Omocestus viridulus	2016-07-10	LDF and LOB 2021	476071	6311191	56.9437	23.6067
Omocestus viridulus	2016-07-14	LDF and LOB 2021	410816	6381033	57.5629	22.5092
Omocestus viridulus	2017-06-28	LDF and LOB 2021	327629	6304739	56.8544	21.1731
Omocestus viridulus	2017-07-23	LDF and LOB 2021	626073	6341294	57.1974	26.0866
Omocestus viridulus	2018-06-16	LDF and LOB 2021	563569	6278689	56.648	25.0367
Omocestus viridulus	2019-06-05	LDF and LOB 2021	544864	6305696	56.8928	24.7364
Omocestus viridulus	2019-06-07	LDF and LOB 2021	596888	6349453	57.2778	25.607
Omocestus viridulus	2019-06-10	LDF and LOB 2021	629276	6302333	56.8468	26.1196
Omocestus viridulus	2019-06-12	LDF and LOB 2021	519544	6327567	57.091	24.3225
Omocestus viridulus	2019-06-18	LDF and LOB 2021	595512	6352876	57.3088	25.5855
Omocestus viridulus	2019-06-20	LDF and LOB 2021	513024	6319802	57.0215	24.2145
Omocestus viridulus	2019-06-30	LDF and LOB 2021	690417	6375097	57.4784	27.1761
Omocestus viridulus	2019-07-01	LDF and LOB 2021	701448	6210564	55.998	27.2305
Omocestus viridulus	2019-07-28	LDF and LOB 2021	626070	6275746	56.609	26.054
Omocestus viridulus	2019-08-04	LDF and LOB 2021	436656	6267524	56.5478	22.9697
Omocestus viridulus	2020-06-28	LDF and LOB 2021	562713	6389528	57.6437	25.0506
Omocestus viridulus	2020-08-24	LDF and LOB 2021	507198	6306156	56.8991	24.1182
Omocestus viridulus	2021-07-13	LDF and LOB 2021	562713	6389528	57.6437	25.0506
Omocestus viridulus	2004-08-01	Matisons 2005	476496	6306305	56.8999	23.6141
Omocestus viridulus	2013-08-01	R. Starka personal observation	526482	6334555	57.1535	24.4377
Omocestus viridulus	2020-08-01	R. Starka personal observation	458642	6323482	57.0529	23.3182
Omocestus viridulus	2020-08-01	R. Starka personal observation	447979	6348239	57.2742	23.1373
Omocestus viridulus	2020-08-01	R. Starka personal observation	467990	6317209	56.9973	23.4731
Omocestus viridulus	2013-08-01	Rozenfelde 2014	526234	6331733	57.1281	24.4333
Omocestus viridulus	2016-08-01	Rozenfelde et al. 2017	414877	6321755	57.0314	22.5975
Phaneroptera falcata	2010-07-25	LDF and LOB 2021	679671	6201128	55.9219	26.8755
Phaneroptera falcata	2011-07-28	LDF and LOB 2021	678087	6212084	56.0209	26.8574
Phaneroptera falcata	2011-07-30	LDF and LOB 2021	678140	6212049	56.0205	26.8582
Phaneroptera falcata	2013-08-04	LDF and LOB 2021	672936	6347399	57.2369	26.8655
Phaneroptera falcata	2013-08-24	LDF and LOB 2021	527728	6334544	57.1533	24.4583
Phaneroptera falcata	2014-08-12	LDF and LOB 2021	673869	6174315	55.6834	26.7656
Phaneroptera falcata	2014-09-16	LDF and LOB 2021	757725	6252715	56.3488	28.1714
Phaneroptera falcata	2015-08-15	LDF and LOB 2021	494027	6245801	56.3568	23.9033
Phaneroptera falcata	2015-08-21	LDF and LOB 2021	656244	6197367	55.8964	26.4988
Phaneroptera falcata	2015-08-23	LDF and LOB 2021	664404	6195367	55.8757	26.628
Phaneroptera falcata	2015-09-04	LDF and LOB 2021	494417	6247364	56.3709	23.9096
Phaneroptera falcata	2015-09-11	LDF and LOB 2021	500733	6250558	56.3996	24.0119
Phaneroptera falcata	2016-07-26	LDF and LOB 2021	743214	6273025	56.5385	27.9561
Phaneroptera falcata	2016-07-27	LDF and LOB 2021	748685	6243571	56.2717	28.0169
Phaneroptera falcata	2016-08-05	LDF and LOB 2021	685007	6292581	56.7405	27.025
Phaneroptera falcata	2016-08-09	LDF and LOB 2021	493346	6246043	56.359	23.8923
Phaneroptera falcata	2016-08-13	LDF and LOB 2021	687511	6195471	55.8682	26.9969
Phaneroptera falcata	2016-08-13	LDF and LOB 2021	704534	6203625	55.9344	27.2746
Phaneroptera falcata	2016-08-13	LDF and LOB 2021	702028	6198835	55.8925	27.231
Phaneroptera falcata	2016-08-13	LDF and LOB 2021	707953	6189253	55.804	27.3182
Phaneroptera falcata	2016-08-14	LDF and LOB 2021	493797	6245577	56.3548	23.8996
Phaneroptera falcata	2016-08-14	LDF and LOB 2021	676477	6181776	55.7495	26.8119
Phaneroptera falcata	2016-08-16	LDF and LOB 2021	667343	6199764	55.9141	26.6776
Phaneroptera falcata	2016-08-21	LDF and LOB 2021	509018	6284277	56.7025	24.1473
Phaneroptera falcata	2016-08-23	LDF and LOB 2021	656937	6194275	55.8684	26.5081
Phaneroptera falcata	2016-08-25	LDF and LOB 2021	655053	6196429	55.8883	26.4792
Phaneroptera falcata	2016-08-26	LDF and LOB 2021	647985	6210283	56.0149	26.3739
Phaneroptera falcata	2017-06-10	LDF and LOB 2021	664364	6195775	55.8794	26.6276
Phaneroptera falcata	2017-06-15	LDF and LOB 2021	664554	6200578	55.9224	26.6335
Phaneroptera falcata	2017-06-16	LDF and LOB 2021	656604	6202813	55.9451	26.5077
Phaneroptera falcata	2017-08-11	LDF and LOB 2021	491910	6253358	56.4247	23.8688
Phaneroptera falcata	2017-08-12	LDF and LOB 2021	512401	6305418	56.8923	24.2036
Phaneroptera falcata	2017-08-12	LDF and LOB 2021	509772	6308466	56.9198	24.1605
Phaneroptera falcata	2017-08-15	LDF and LOB 2021	495455	6317935	57.0049	23.9252
Phaneroptera falcata	2017-08-16	LDF and LOB 2021	494431	6247312	56.3704	23.9098
Phaneroptera falcata	2017-08-18	LDF and LOB 2021	500445	6246858	56.3664	24.0072
Phaneroptera falcata	2017-08-18	LDF and LOB 2021	500272	6246355	56.3619	24.0044
Phaneroptera falcata	2017-08-18	LDF and LOB 2021	717396	6237941	56.2365	27.508
Phaneroptera falcata	2017-08-19	LDF and LOB 2021	516171	6301081	56.8532	24.2652
Phaneroptera falcata	2017-08-19	LDF and LOB 2021	492669	6246165	56.3601	23.8813
Phaneroptera falcata	2017-08-20	LDF and LOB 2021	494276	6247261	56.37	23.9073
Phaneroptera falcata	2017-08-21	LDF and LOB 2021	508068	6314552	56.9745	24.1327
Phaneroptera falcata	2017-08-21	LDF and LOB 2021	503002	6251666	56.4096	24.0486
Phaneroptera falcata	2017-08-26	LDF and LOB 2021	494002	6313895	56.9686	23.9013
Phaneroptera falcata	2017-09-03	LDF and LOB 2021	511080	6307611	56.9121	24.182
Phaneroptera falcata	2017-09-06	LDF and LOB 2021	472050	6309844	56.9314	23.5407
Phaneroptera falcata	2017-09-21	LDF and LOB 2021	501131	6251106	56.4045	24.0183
Phaneroptera falcata	2017-09-26	LDF and LOB 2021	502562	6252958	56.4212	24.0415
Phaneroptera falcata	2018-01-28	LDF and LOB 2021	502589	6252948	56.4211	24.042
Phaneroptera falcata	2018-07-21	LDF and LOB 2021	490900	6311463	56.9467	23.8504
Phaneroptera falcata	2018-07-25	LDF and LOB 2021	518640	6270706	56.5803	24.3034
Phaneroptera falcata	2018-07-27	LDF and LOB 2021	520677	6307432	56.9101	24.3396
Phaneroptera falcata	2018-08-05	LDF and LOB 2021	509887	6308618	56.9211	24.1624
Phaneroptera falcata	2018-08-05	LDF and LOB 2021	503307	6313627	56.9662	24.0544
Phaneroptera falcata	2018-08-11	LDF and LOB 2021	494260	6247348	56.3707	23.9071
Phaneroptera falcata	2018-08-18	LDF and LOB 2021	489771	6244295	56.3432	23.8345
Phaneroptera falcata	2018-08-28	LDF and LOB 2021	502403	6251267	56.406	24.0389
Phaneroptera falcata	2018-08-29	LDF and LOB 2021	367889	6267842	56.5363	21.8517
Phaneroptera falcata	2018-08-29	LDF and LOB 2021	637796	6215559	56.0653	26.2134
Phaneroptera falcata	2018-09-01	LDF and LOB 2021	538415	6289539	56.7483	24.6281
Phaneroptera falcata	2018-09-13	LDF and LOB 2021	497466	6280810	56.6714	23.9587
Phaneroptera falcata	2019-06-08	LDF and LOB 2021	501240	6254990	56.4394	24.0201
Phaneroptera falcata	2019-06-29	LDF and LOB 2021	419669	6250416	56.3915	22.6988
Phaneroptera falcata	2019-08-01	LDF and LOB 2021	493153	6305220	56.8907	23.8876
Phaneroptera falcata	2019-08-02	LDF and LOB 2021	449965	6336367	57.1678	23.1726
Phaneroptera falcata	2019-08-07	LDF and LOB 2021	502374	6251264	56.406	24.0385
Phaneroptera falcata	2019-08-14	LDF and LOB 2021	507268	6310657	56.9395	24.1194
Phaneroptera falcata	2019-08-17	LDF and LOB 2021	492900	6245867	56.3574	23.8851
Phaneroptera falcata	2019-08-23	LDF and LOB 2021	509782	6308462	56.9197	24.1607
Phaneroptera falcata	2019-08-25	LDF and LOB 2021	573714	6355150	57.3333	25.2244
Phaneroptera falcata	2019-08-27	LDF and LOB 2021	502567	6252972	56.4213	24.0416
Phaneroptera falcata	2019-09-08	LDF and LOB 2021	518619	6318768	57.012	24.3066
Phaneroptera falcata	2020-08-02	LDF and LOB 2021	529518	6342613	57.2257	24.4889
Phaneroptera falcata	2020-08-02	LDF and LOB 2021	678195	6199812	55.9107	26.851
Phaneroptera falcata	2020-08-04	LDF and LOB 2021	494346	6247304	56.3704	23.9085
Phaneroptera falcata	2020-08-05	LDF and LOB 2021	459567	6304419	56.8817	23.3365
Phaneroptera falcata	2020-08-05	LDF and LOB 2021	561548	6318681	57.0075	25.0134
Phaneroptera falcata	2020-08-07	LDF and LOB 2021	505780	6306690	56.9039	24.0949
Phaneroptera falcata	2020-08-15	LDF and LOB 2021	459567	6304419	56.8817	23.3365
Phaneroptera falcata	2020-08-15	LDF and LOB 2021	458666	6323444	57.0526	23.3186
Phaneroptera falcata	2020-08-16	LDF and LOB 2021	494500	6247379	56.371	23.911
Phaneroptera falcata	2020-08-18	LDF and LOB 2021	519610	6328902	57.103	24.3237
Phaneroptera falcata	2020-08-20	LDF and LOB 2021	507139	6284746	56.7067	24.1166
Phaneroptera falcata	2020-08-28	LDF and LOB 2021	496673	6251100	56.4045	23.9461
Phaneroptera falcata	2020-08-28	LDF and LOB 2021	496827	6248389	56.3801	23.9486
Phaneroptera falcata	2020-09-04	LDF and LOB 2021	541493	6276070	56.627	24.6763
Phaneroptera falcata	2020-09-05	LDF and LOB 2021	517887	6329481	57.1083	24.2953
Phaneroptera falcata	2020-09-12	LDF and LOB 2021	371901	6275807	56.609	21.913
Phaneroptera falcata	2020-09-14	LDF and LOB 2021	497418	6245336	56.3527	23.9582
Phaneroptera falcata	2020-09-16	LDF and LOB 2021	521357	6326978	57.0857	24.3524
Phaneroptera falcata	2020-09-26	LDF and LOB 2021	490948	6250273	56.397	23.8534
Phaneroptera falcata	2020-10-05	LDF and LOB 2021	502376	6252914	56.4208	24.0385
Phaneroptera falcata	2021-07-05	LDF and LOB 2021	485989	6250556	56.3994	23.773
Phaneroptera falcata	2021-07-22	LDF and LOB 2021	597103	6271646	56.579	25.5807
Phaneroptera falcata	2021-07-25	LDF and LOB 2021	625297	6285294	56.6949	26.046
Phaneroptera falcata	2021-07-26	LDF and LOB 2021	576477	6352862	57.3123	25.2696
Phaneroptera falcata	2021-07-27	LDF and LOB 2021	494307	6247313	56.3704	23.9078
Phaneroptera falcata	2021-07-28	LDF and LOB 2021	449158	6315728	56.9823	23.1635
Phaneroptera falcata	2021-07-29	LDF and LOB 2021	415904	6400312	57.737	22.5876
Phaneroptera falcata	2021-08-04	LDF and LOB 2021	493340	6246492	56.363	23.8922
Phaneroptera falcata	2021-08-04	LDF and LOB 2021	492900	6245873	56.3575	23.8851
Phaneroptera falcata	2021-08-19	LDF and LOB 2021	493270	6246096	56.3595	23.8911
Phaneroptera falcata	2021-08-21	LDF and LOB 2021	678677	6225151	56.1379	26.8756
Phaneroptera falcata	2021-08-23	LDF and LOB 2021	528596	6343120	57.2303	24.4737
Phaneroptera falcata	2021-09-08	LDF and LOB 2021	489788	6244260	56.3429	23.8348
Phaneroptera falcata	2021-09-10	LDF and LOB 2021	523801	6309410	56.9277	24.391
Phaneroptera falcata	2021-09-12	LDF and LOB 2021	622788	6223370	56.1396	25.976
Phaneroptera falcata	2013-08-01	R. Starka personal observation	526482	6334555	57.1535	24.4377
Phaneroptera falcata	2020-08-01	R. Starka personal observation	458642	6323482	57.0529	23.3182
Phaneroptera falcata	2020-08-01	R. Starka personal observation	447979	6348239	57.2742	23.1373
Phaneroptera falcata	2020-08-01	R. Starka personal observation	467990	6317209	56.9973	23.4731
Phaneroptera falcata	2019-08-01	R. Starka personal observation	443091	6353246	57.3186	23.0551
Phaneroptera falcata	2019-08-01	R. Starka personal observation	407316	6397806	57.7129	22.4443
Pholidoptera griseoaptera	2009-08-22	LDF and LOB 2021	668612	6200269	55.9182	26.6982
Pholidoptera griseoaptera	2009-09-13	LDF and LOB 2021	636098	6385643	57.5926	26.2769
Pholidoptera griseoaptera	2015-07-05	LDF and LOB 2021	522732	6374828	57.5154	24.3795
Pholidoptera griseoaptera	2016-07-23	LDF and LOB 2021	373940	6385645	57.5956	21.8909
Pholidoptera griseoaptera	2016-09-03	LDF and LOB 2021	525706	6347435	57.2692	24.4262
Pholidoptera griseoaptera	2016-09-30	LDF and LOB 2021	325501	6267847	56.5226	21.1633
Pholidoptera griseoaptera	2017-06-06	LDF and LOB 2021	467145	6315156	56.9788	23.4595
Pholidoptera griseoaptera	2017-07-23	LDF and LOB 2021	493742	6315684	56.9847	23.897
Pholidoptera griseoaptera	2018-07-05	LDF and LOB 2021	519758	6327685	57.0921	24.3261
Pholidoptera griseoaptera	2018-07-30	LDF and LOB 2021	523586	6343236	57.2316	24.3907
Pholidoptera griseoaptera	2018-08-23	LDF and LOB 2021	362217	6363379	57.3923	21.7075
Pholidoptera griseoaptera	2018-09-15	LDF and LOB 2021	320482	6302589	56.8324	21.0576
Pholidoptera griseoaptera	2018-10-21	LDF and LOB 2021	314055	6252201	56.3778	20.9886
Pholidoptera griseoaptera	2019-05-26	LDF and LOB 2021	519714	6326867	57.0848	24.3253
Pholidoptera griseoaptera	2019-08-05	LDF and LOB 2021	583397	6276121	56.6219	25.3591
Pholidoptera griseoaptera	2019-09-18	LDF and LOB 2021	519834	6327927	57.0943	24.3273
Pholidoptera griseoaptera	2020-07-13	LDF and LOB 2021	467704	6315927	56.9858	23.4686
Pholidoptera griseoaptera	2020-08-11	LDF and LOB 2021	356699	6360912	57.3685	21.6172
Pholidoptera griseoaptera	2020-08-12	LDF and LOB 2021	529649	6341896	57.2192	24.491
Pholidoptera griseoaptera	2020-08-19	LDF and LOB 2021	443156	6352795	57.3145	23.0563
Pholidoptera griseoaptera	2020-09-16	LDF and LOB 2021	521357	6326978	57.0857	24.3524
Pholidoptera griseoaptera	2020-10-11	LDF and LOB 2021	314108	6245260	56.3156	20.9944
Pholidoptera griseoaptera	2021-05-29	LDF and LOB 2021	551532	6285593	56.7115	24.8418
Pholidoptera griseoaptera	2021-06-21	LDF and LOB 2021	351930	6354741	57.3115	21.5417
Pholidoptera griseoaptera	2021-06-29	LDF and LOB 2021	415508	6400341	57.7372	22.5809
Pholidoptera griseoaptera	2021-06-29	LDF and LOB 2021	665577	6325848	57.0463	26.7295
Pholidoptera griseoaptera	2021-08-03	LDF and LOB 2021	529511	6341643	57.217	24.4886
Pholidoptera griseoaptera	2021-08-16	LDF and LOB 2021	415534	6400385	57.7376	22.5813
Pholidoptera griseoaptera	2021-08-19	LDF and LOB 2021	416208	6401860	57.751	22.5921
Pholidoptera griseoaptera	2021-08-22	LDF and LOB 2021	434544	6366730	57.4386	22.9096
Pholidoptera griseoaptera	2020-08-01	R. Starka personal observation	458642	6323482	57.0529	23.3182
Pholidoptera griseoaptera	2020-08-01	R. Starka personal observation	447979	6348239	57.2742	23.1373
Pholidoptera griseoaptera	2020-08-01	R. Starka personal observation	467990	6317209	56.9973	23.4731
Pholidoptera griseoaptera	2018-08-01	R. Starka personal observation	363024	6362030	57.3804	21.7216
Podisma pedestris	2011-07-05	LDF and LOB 2021	538243	6324935	57.0662	24.6307
Podisma pedestris	2013-06-30	LDF and LOB 2021	537753	6320521	57.0266	24.6219
Podisma pedestris	2013-07-16	LDF and LOB 2021	536307	6322788	57.0471	24.5984
Podisma pedestris	2013-08-31	LDF and LOB 2021	554899	6273441	56.602	24.8942
Podisma pedestris	2013-08-31	LDF and LOB 2021	554283	6273297	56.6008	24.8841
Podisma pedestris	2013-09-22	LDF and LOB 2021	535638	6289841	56.7512	24.5828
Podisma pedestris	2015-08-01	LDF and LOB 2021	526876	6314026	56.969	24.4421
Podisma pedestris	2016-07-16	LDF and LOB 2021	394325	6341896	57.208	22.2505
Podisma pedestris	2016-08-05	LDF and LOB 2021	526369	6336137	57.1677	24.436
Podisma pedestris	2016-08-08	LDF and LOB 2021	525458	6335840	57.1651	24.4209
Podisma pedestris	2016-08-11	LDF and LOB 2021	449852	6329557	57.1066	23.1721
Podisma pedestris	2016-08-19	LDF and LOB 2021	511732	6322859	57.049	24.1934
Podisma pedestris	2017-08-08	LDF and LOB 2021	545506	6317926	57.0026	24.7492
Podisma pedestris	2018-07-21	LDF and LOB 2021	526684	6312937	56.9593	24.4388
Podisma pedestris	2018-08-15	LDF and LOB 2021	446157	6334815	57.1534	23.11
Podisma pedestris	2018-08-16	LDF and LOB 2021	527328	6314360	56.972	24.4495
Podisma pedestris	2019-09-25	LDF and LOB 2021	654680	6348223	57.2509	26.5639
Podisma pedestris	2021-07-27	LDF and LOB 2021	654483	6353451	57.2978	26.5639
Pseudochorthippus montanus	2018-08-30	LDF and LOB 2021	618680	6285107	56.6949	25.938
Pseudochorthippus montanus	2004-08-01	Matisons 2005	476496	6306305	56.8999	23.6141
Pseudochorthippus montanus	2020-08-01	R. Starka personal observation	458642	6323482	57.0529	23.3182
Pseudochorthippus montanus	2020-08-01	R. Starka personal observation	447979	6348239	57.2742	23.1373
Pseudochorthippus montanus	2020-08-01	R. Starka personal observation	467990	6317209	56.9973	23.4731
Pseudochorthippus montanus	2019-08-01	R. Starka personal observation	443091	6353246	57.3186	23.0551
Pseudochorthippus montanus	2019-08-01	R. Starka personal observation	407316	6397806	57.7129	22.4443
Pseudochorthippus montanus	2012-08-01	Spuņģis 2013	458642	6323482	57.0529	23.3182
Pseudochorthippus parallelus	2007-10-06	LDF and LOB 2021	414533	6344561	57.2361	22.584
Pseudochorthippus parallelus	2009-08-01	LDF and LOB 2021	434779	6263998	56.5159	22.9401
Pseudochorthippus parallelus	2009-09-04	LDF and LOB 2021	434779	6263998	56.5159	22.9401
Pseudochorthippus parallelus	2010-10-03	LDF and LOB 2021	463514	6261276	56.4945	23.4074
Pseudochorthippus parallelus	2011-07-31	LDF and LOB 2021	444200	6281562	56.6748	23.0894
Pseudochorthippus parallelus	2015-06-30	LDF and LOB 2021	531581	6327158	57.0867	24.5211
Pseudochorthippus parallelus	2015-08-21	LDF and LOB 2021	380858	6320242	57.0103	22.038
Pseudochorthippus parallelus	2015-09-07	LDF and LOB 2021	501711	6253397	56.4251	24.0277
Pseudochorthippus parallelus	2015-09-11	LDF and LOB 2021	500783	6251559	56.4086	24.0127
Pseudochorthippus parallelus	2016-07-22	LDF and LOB 2021	495246	6247530	56.3724	23.923
Pseudochorthippus parallelus	2017-08-28	LDF and LOB 2021	500770	6251557	56.4086	24.0125
Pseudochorthippus parallelus	2017-09-22	LDF and LOB 2021	623521	6297973	56.8092	26.0232
Pseudochorthippus parallelus	2017-09-22	LDF and LOB 2021	623521	6297973	56.8092	26.0232
Pseudochorthippus parallelus	2019-08-09	LDF and LOB 2021	520918	6324254	57.0612	24.3449
Pseudochorthippus parallelus	2019-08-09	LDF and LOB 2021	520918	6324254	57.0612	24.3449
Pseudochorthippus parallelus	2020-08-07	LDF and LOB 2021	623100	6223104	56.1371	25.9809
Pseudochorthippus parallelus	2020-08-15	LDF and LOB 2021	562767	6314983	56.9742	25.0325
Pseudochorthippus parallelus	2021-07-15	LDF and LOB 2021	667826	6329001	57.0738	26.7686
Pseudochorthippus parallelus	2021-08-02	LDF and LOB 2021	528846	6344345	57.2413	24.4779
Pseudochorthippus parallelus	2021-08-10	LDF and LOB 2021	644073	6194713	55.8763	26.3029
Pseudochorthippus parallelus	2021-09-03	LDF and LOB 2021	380858	6320242	57.0103	22.038
Pseudochorthippus parallelus	2004-08-01	Matisons 2005	476496	6306305	56.8999	23.6141
Pseudochorthippus parallelus	2013-08-01	R. Starka personal observation	526482	6334555	57.1535	24.4377
Pseudochorthippus parallelus	2016-08-01	Rozenfelde et al. 2017	414877	6321755	57.0314	22.5975
Psophus stridulus	2009-08-04	LDF and LOB 2021	416155	6402698	57.7585	22.5909
Psophus stridulus	2010-08-27	LDF and LOB 2021	416213	6402580	57.7575	22.592
Psophus stridulus	2011-07-30	LDF and LOB 2021	528088	6323821	57.057	24.4631
Psophus stridulus	2011-08-07	LDF and LOB 2021	532382	6327722	57.0917	24.5344
Psophus stridulus	2012-08-13	LDF and LOB 2021	416923	6402742	57.7591	22.6038
Psophus stridulus	2013-08-08	LDF and LOB 2021	527073	6331835	57.129	24.4472
Psophus stridulus	2013-08-09	LDF and LOB 2021	689222	6197261	55.8836	27.0254
Psophus stridulus	2013-08-11	LDF and LOB 2021	523835	6338449	57.1886	24.3944
Psophus stridulus	2014-08-10	LDF and LOB 2021	506571	6322872	57.0492	24.1083
Psophus stridulus	2014-09-07	LDF and LOB 2021	632249	6330523	57.099	26.183
Psophus stridulus	2014-09-16	LDF and LOB 2021	757725	6252715	56.3488	28.1714
Psophus stridulus	2015-07-21	LDF and LOB 2021	527293	6334372	57.1518	24.4511
Psophus stridulus	2015-07-28	LDF and LOB 2021	507845	6304797	56.8868	24.1287
Psophus stridulus	2015-08-02	LDF and LOB 2021	660197	6201093	55.9285	26.5642
Psophus stridulus	2015-08-02	LDF and LOB 2021	610478	6393537	57.6705	25.8522
Psophus stridulus	2015-08-10	LDF and LOB 2021	416887	6402444	57.7564	22.6033
Psophus stridulus	2015-08-12	LDF and LOB 2021	416887	6402444	57.7564	22.6033
Psophus stridulus	2015-08-20	LDF and LOB 2021	356285	6369502	57.4454	21.6053
Psophus stridulus	2015-08-20	LDF and LOB 2021	416887	6402444	57.7564	22.6033
Psophus stridulus	2015-08-27	LDF and LOB 2021	414843	6390980	57.653	22.573
Psophus stridulus	2015-09-10	LDF and LOB 2021	416967	6402669	57.7584	22.6046
Psophus stridulus	2015-09-17	LDF and LOB 2021	527075	6323434	57.0535	24.4463
Psophus stridulus	2015-09-25	LDF and LOB 2021	524197	6329661	57.1096	24.3995
Psophus stridulus	2016-07-09	LDF and LOB 2021	526809	6331141	57.1228	24.4428
Psophus stridulus	2016-07-12	LDF and LOB 2021	528403	6323885	57.0575	24.4683
Psophus stridulus	2016-07-22	LDF and LOB 2021	653778	6205622	55.9713	26.4641
Psophus stridulus	2016-07-27	LDF and LOB 2021	656491	6202920	55.9461	26.506
Psophus stridulus	2016-08-05	LDF and LOB 2021	525583	6337500	57.18	24.4232
Psophus stridulus	2016-08-13	LDF and LOB 2021	416186	6402566	57.7573	22.5915
Psophus stridulus	2016-09-08	LDF and LOB 2021	525490	6335588	57.1628	24.4214
Psophus stridulus	2016-09-09	LDF and LOB 2021	525294	6336402	57.1701	24.4183
Psophus stridulus	2016-09-09	LDF and LOB 2021	525659	6336414	57.1702	24.4243
Psophus stridulus	2016-09-20	LDF and LOB 2021	525641	6335242	57.1597	24.4239
Psophus stridulus	2016-09-27	LDF and LOB 2021	527104	6335341	57.1605	24.4481
Psophus stridulus	2017-07-11	LDF and LOB 2021	527785	6336444	57.1704	24.4595
Psophus stridulus	2017-07-20	LDF and LOB 2021	527387	6332966	57.1391	24.4525
Psophus stridulus	2017-07-20	LDF and LOB 2021	527548	6333348	57.1426	24.4552
Psophus stridulus	2017-08-05	LDF and LOB 2021	521788	6321972	57.0407	24.3591
Psophus stridulus	2017-08-11	LDF and LOB 2021	316721	6272651	56.5623	21.0173
Psophus stridulus	2017-08-26	LDF and LOB 2021	521308	6331147	57.1231	24.3519
Psophus stridulus	2017-08-26	LDF and LOB 2021	521213	6331153	57.1232	24.3504
Psophus stridulus	2017-08-29	LDF and LOB 2021	450000	6345073	57.246	23.1714
Psophus stridulus	2017-09-16	LDF and LOB 2021	527951	6323733	57.0562	24.4608
Psophus stridulus	2017-09-24	LDF and LOB 2021	518323	6282099	56.6826	24.2991
Psophus stridulus	2017-09-25	LDF and LOB 2021	518380	6282264	56.6841	24.3
Psophus stridulus	2018-09-20	LDF and LOB 2021	527946	6323730	57.0561	24.4607
Psophus stridulus	2019-07-28	LDF and LOB 2021	687691	6199184	55.9014	27.0023
Psophus stridulus	2019-07-28	LDF and LOB 2021	655913	6203603	55.9524	26.4971
Psophus stridulus	2019-08-01	LDF and LOB 2021	524792	6326583	57.082	24.409
Psophus stridulus	2019-08-02	LDF and LOB 2021	654388	6204127	55.9576	26.473
Psophus stridulus	2019-08-18	LDF and LOB 2021	529397	6314461	56.9728	24.4836
Psophus stridulus	2019-08-27	LDF and LOB 2021	530453	6330535	57.1171	24.5029
Psophus stridulus	2020-08-02	LDF and LOB 2021	416660	6401876	57.7512	22.5997
Psophus stridulus	2020-08-18	LDF and LOB 2021	416641	6401848	57.751	22.5994
Psophus stridulus	2020-08-19	LDF and LOB 2021	416213	6401868	57.7511	22.5922
Psophus stridulus	2020-08-20	LDF and LOB 2021	416749	6402092	57.7532	22.6011
Psophus stridulus	2020-08-27	LDF and LOB 2021	507512	6305204	56.8905	24.1233
Psophus stridulus	2021-07-20	LDF and LOB 2021	518923	6280419	56.6675	24.3088
Psophus stridulus	2021-07-22	LDF and LOB 2021	656501	6202938	55.9463	26.5061
Psophus stridulus	2021-08-13	LDF and LOB 2021	506997	6325735	57.075	24.1154
Psophus stridulus	2021-08-18	LDF and LOB 2021	675762	6180008	55.7338	26.7994
Psophus stridulus	2021-08-18	LDF and LOB 2021	675770	6180021	55.734	26.7995
Psophus stridulus	2021-09-04	LDF and LOB 2021	416669	6401872	57.7512	22.5999
Psophus stridulus	2013-08-01	R. Starka personal observation	526482	6334555	57.1535	24.4377
Psophus stridulus	2013-08-01	Rozenfelde 2014	526234	6331733	57.1281	24.4333
Psophus stridulus	2006-08-01	Spuņģis 2007	320312	6295960	56.7729	21.0594
Roeseliana roeselii	2009-08-10	LDF and LOB 2021	624166	6298219	56.8112	26.0338
Roeseliana roeselii	2009-08-30	LDF and LOB 2021	668260	6200855	55.9236	26.6929
Roeseliana roeselii	2009-09-04	LDF and LOB 2021	434779	6263998	56.5159	22.9401
Roeseliana roeselii	2011-06-28	LDF and LOB 2021	452795	6334407	57.1505	23.2198
Roeseliana roeselii	2011-07-03	LDF and LOB 2021	543429	6316581	56.9907	24.7147
Roeseliana roeselii	2012-07-07	LDF and LOB 2021	700720	6276708	56.5916	27.2691
Roeseliana roeselii	2012-07-09	LDF and LOB 2021	433734	6368237	57.452	22.8957
Roeseliana roeselii	2012-07-22	LDF and LOB 2021	447967	6329183	57.103	23.1411
Roeseliana roeselii	2013-06-30	LDF and LOB 2021	580942	6357344	57.3518	25.3452
Roeseliana roeselii	2013-08-16	LDF and LOB 2021	502599	6252879	56.4205	24.0421
Roeseliana roeselii	2014-06-15	LDF and LOB 2021	667159	6248020	56.3473	26.7049
Roeseliana roeselii	2015-07-15	LDF and LOB 2021	501222	6252184	56.4142	24.0198
Roeseliana roeselii	2015-07-16	LDF and LOB 2021	326814	6266715	56.5129	21.1853
Roeseliana roeselii	2015-08-02	LDF and LOB 2021	576862	6416219	57.8812	25.2961
Roeseliana roeselii	2015-08-09	LDF and LOB 2021	578442	6433494	58.036	25.3285
Roeseliana roeselii	2015-08-11	LDF and LOB 2021	548641	6333972	57.1464	24.8039
Roeseliana roeselii	2015-10-01	LDF and LOB 2021	500239	6253746	56.4283	24.0039
Roeseliana roeselii	2016-07-12	LDF and LOB 2021	489948	6244023	56.3408	23.8374
Roeseliana roeselii	2016-07-28	LDF and LOB 2021	574932	6418666	57.9035	25.2643
Roeseliana roeselii	2016-08-03	LDF and LOB 2021	513946	6325662	57.0741	24.23
Roeseliana roeselii	2016-08-05	LDF and LOB 2021	502473	6253119	56.4226	24.0401
Roeseliana roeselii	2016-09-10	LDF and LOB 2021	594568	6314051	56.9604	25.5552
Roeseliana roeselii	2017-06-23	LDF and LOB 2021	338520	6292011	56.7441	21.3595
Roeseliana roeselii	2017-07-09	LDF and LOB 2021	503326	6254245	56.4327	24.0539
Roeseliana roeselii	2017-07-09	LDF and LOB 2021	503305	6254261	56.4329	24.0536
Roeseliana roeselii	2017-07-12	LDF and LOB 2021	502660	6253101	56.4225	24.0431
Roeseliana roeselii	2017-08-11	LDF and LOB 2021	492100	6253419	56.4253	23.8719
Roeseliana roeselii	2017-08-18	LDF and LOB 2021	503097	6252385	56.416	24.0502
Roeseliana roeselii	2017-08-26	LDF and LOB 2021	494002	6313895	56.9686	23.9013
Roeseliana roeselii	2017-09-16	LDF and LOB 2021	508455	6248660	56.3825	24.1369
Roeseliana roeselii	2017-09-28	LDF and LOB 2021	501158	6251100	56.4045	24.0188
Roeseliana roeselii	2018-07-25	LDF and LOB 2021	501227	6254267	56.4329	24.0199
Roeseliana roeselii	2019-07-07	LDF and LOB 2021	574493	6412458	57.8478	25.255
Roeseliana roeselii	2019-07-31	LDF and LOB 2021	339740	6313915	56.9411	21.3657
Roeseliana roeselii	2019-08-05	LDF and LOB 2021	502966	6252234	56.4147	24.0481
Roeseliana roeselii	2019-08-10	LDF and LOB 2021	574913	6418663	57.9035	25.264
Roeseliana roeselii	2019-08-13	LDF and LOB 2021	528823	6410953	57.8396	24.4855
Roeseliana roeselii	2019-08-25	LDF and LOB 2021	573033	6344033	57.2336	25.2099
Roeseliana roeselii	2019-08-25	LDF and LOB 2021	520118	6325881	57.0759	24.3318
Roeseliana roeselii	2019-09-14	LDF and LOB 2021	414901	6383134	57.5826	22.5768
Roeseliana roeselii	2020-06-21	LDF and LOB 2021	475776	6295413	56.802	23.6033
Roeseliana roeselii	2020-07-13	LDF and LOB 2021	458483	6323639	57.0543	23.3156
Roeseliana roeselii	2020-07-15	LDF and LOB 2021	519627	6326590	57.0823	24.3238
Roeseliana roeselii	2020-07-15	LDF and LOB 2021	475034	6311869	56.9498	23.5896
Roeseliana roeselii	2020-07-19	LDF and LOB 2021	531028	6346266	57.2584	24.5143
Roeseliana roeselii	2020-07-28	LDF and LOB 2021	597607	6258598	56.4618	25.584
Roeseliana roeselii	2020-08-04	LDF and LOB 2021	494263	6247335	56.3706	23.9071
Roeseliana roeselii	2020-08-30	LDF and LOB 2021	494495	6247343	56.3707	23.9109
Roeseliana roeselii	2021-06-13	LDF and LOB 2021	513120	6296886	56.8157	24.2149
Roeseliana roeselii	2021-06-24	LDF and LOB 2021	355816	6316783	56.9721	21.628
Roeseliana roeselii	2021-07-05	LDF and LOB 2021	453529	6334475	57.1512	23.2319
Roeseliana roeselii	2021-07-05	LDF and LOB 2021	485969	6250548	56.3993	23.7727
Roeseliana roeselii	2021-07-11	LDF and LOB 2021	440041	6360769	57.3858	23.0026
Roeseliana roeselii	2021-08-22	LDF and LOB 2021	624214	6223524	56.1406	25.9991
Roeseliana roeselii	2021-09-08	LDF and LOB 2021	489810	6244262	56.3429	23.8352
Roeseliana roeselii	2004-08-01	Matisons 2005	476496	6306305	56.8999	23.6141
Roeseliana roeselii	2013-08-01	R. Starka personal observation	526482	6334555	57.1535	24.4377
Roeseliana roeselii	2013-08-01	Rozenfelde 2014	526234	6331733	57.1281	24.4333
Roeseliana roeselii	2016-08-01	Rozenfelde et al. 2017	414877	6321755	57.0314	22.5975
Roeseliana roeselii	2006-08-01	Spuņģis 2007	320312	6295960	56.7729	21.0594
Roeseliana roeselii	2012-08-01	Spuņģis 2013	458642	6323482	57.0529	23.3182
Sphingonotus caerulans	2015-08-23	M. Kalniņš personal observation	685825	6335781	57.1277	27.0701
Sphingonotus caerulans	2015-08-23	M. Kalniņš personal observation	683065	6335450	57.1258	27.0243
Sphingonotus caerulans	2013-08-07	M. Kalniņš personal observation	682738	6335432	57.1258	27.0189
Sphingonotus caerulans	2014-07-31	M. Kalniņš personal observation	617245	6354339	57.3169	25.9468
Stauroderus scalaris	2010-08-11	LDF and LOB 2021	450971	6314651	56.9728	23.1935
Stauroderus scalaris	2016-07-24	LDF and LOB 2021	522850	6300574	56.8484	24.3746
Stauroderus scalaris	2004-08-01	Matisons 2005	476496	6306305	56.8999	23.6141
Stauroderus scalaris	2013-08-01	R. Starka personal observation	526482	6334555	57.1535	24.4377
Stauroderus scalaris	2013-08-01	Rozenfelde 2014	526234	6331733	57.1281	24.4333
Stauroderus scalaris	2016-08-01	Rozenfelde et al. 2017	414877	6321755	57.0314	22.5975
Stenobothrus lineatus	2019-09-09	LDF and LOB 2021	416435	6401755	57.7501	22.596
Stenobothrus lineatus	2016-08-01	Rozenfelde et al. 2017	414877	6321755	57.0314	22.5975
Stenobothrus stigmaticus	2020-08-01	R. Starka personal observation	458642	6323482	57.0529	23.3182
Stenobothrus stigmaticus	2020-08-01	R. Starka personal observation	447979	6348239	57.2742	23.1373
Stenobothrus stigmaticus	2020-08-01	R. Starka personal observation	467990	6317209	56.9973	23.4731
Stenobothrus stigmaticus	2016-08-01	Rozenfelde et al. 2017	414877	6321755	57.0314	22.5975
Stethophyma grossum	2011-07-31	LDF and LOB 2021	390902	6334686	57.1425	22.1971
Stethophyma grossum	2013-07-13	LDF and LOB 2021	661795	6324765	57.0379	26.6665
Stethophyma grossum	2015-08-11	LDF and LOB 2021	561355	6336241	57.1653	25.0145
Stethophyma grossum	2015-08-14	LDF and LOB 2021	503181	6302670	56.8678	24.0522
Stethophyma grossum	2015-08-18	LDF and LOB 2021	320553	6264713	56.4926	21.0851
Stethophyma grossum	2015-08-26	LDF and LOB 2021	502498	6253119	56.4226	24.0405
Stethophyma grossum	2015-09-04	LDF and LOB 2021	391763	6339832	57.1889	22.2091
Stethophyma grossum	2015-09-09	LDF and LOB 2021	504000	6249864	56.3934	24.0648
Stethophyma grossum	2016-07-22	LDF and LOB 2021	502492	6253097	56.4224	24.0404
Stethophyma grossum	2016-08-05	LDF and LOB 2021	502466	6253103	56.4225	24.04
Stethophyma grossum	2016-08-05	LDF and LOB 2021	383273	6318916	56.999	22.0784
Stethophyma grossum	2016-09-09	LDF and LOB 2021	502478	6253197	56.4233	24.0402
Stethophyma grossum	2016-10-03	LDF and LOB 2021	388857	6357571	57.3474	22.153
Stethophyma grossum	2017-07-02	LDF and LOB 2021	517688	6305316	56.8912	24.2903
Stethophyma grossum	2017-07-27	LDF and LOB 2021	495363	6257588	56.4628	23.9247
Stethophyma grossum	2017-07-27	LDF and LOB 2021	495363	6257576	56.4627	23.9247
Stethophyma grossum	2017-07-27	LDF and LOB 2021	495366	6257575	56.4626	23.9248
Stethophyma grossum	2017-08-13	LDF and LOB 2021	468306	6317735	57.002	23.4782
Stethophyma grossum	2017-08-28	LDF and LOB 2021	502479	6253114	56.4226	24.0402
Stethophyma grossum	2017-08-31	LDF and LOB 2021	501651	6252698	56.4188	24.0268
Stethophyma grossum	2017-09-16	LDF and LOB 2021	506368	6249960	56.3942	24.1032
Stethophyma grossum	2018-07-23	LDF and LOB 2021	363406	6364934	57.4066	21.7264
Stethophyma grossum	2018-07-24	LDF and LOB 2021	362598	6363351	57.3922	21.7138
Stethophyma grossum	2018-08-06	LDF and LOB 2021	475826	6295409	56.8019	23.6042
Stethophyma grossum	2018-08-11	LDF and LOB 2021	737367	6290272	56.6961	27.877
Stethophyma grossum	2018-08-15	LDF and LOB 2021	502503	6253095	56.4224	24.0406
Stethophyma grossum	2018-09-07	LDF and LOB 2021	395944	6391185	57.6509	22.2564
Stethophyma grossum	2018-10-06	LDF and LOB 2021	522958	6323309	57.0526	24.3785
Stethophyma grossum	2019-07-15	LDF and LOB 2021	474975	6311077	56.9426	23.5887
Stethophyma grossum	2019-07-18	LDF and LOB 2021	448828	6351151	57.3005	23.1508
Stethophyma grossum	2019-07-18	LDF and LOB 2021	448400	6347059	57.2637	23.1445
Stethophyma grossum	2019-07-19	LDF and LOB 2021	443041	6351533	57.3032	23.0547
Stethophyma grossum	2019-08-02	LDF and LOB 2021	449965	6336367	57.1678	23.1726
Stethophyma grossum	2019-08-05	LDF and LOB 2021	407892	6398073	57.7154	22.4539
Stethophyma grossum	2019-08-31	LDF and LOB 2021	475783	6295420	56.802	23.6035
Stethophyma grossum	2019-09-01	LDF and LOB 2021	522761	6322974	57.0496	24.3752
Stethophyma grossum	2019-09-25	LDF and LOB 2021	502381	6253342	56.4246	24.0386
Stethophyma grossum	2020-07-15	LDF and LOB 2021	475100	6311810	56.9492	23.5907
Stethophyma grossum	2020-07-15	LDF and LOB 2021	475155	6311838	56.9495	23.5916
Stethophyma grossum	2020-08-02	LDF and LOB 2021	406623	6374330	57.5019	22.4418
Stethophyma grossum	2020-08-07	LDF and LOB 2021	681496	6320666	56.9938	26.9877
Stethophyma grossum	2020-09-11	LDF and LOB 2021	359450	6315524	56.9619	21.6884
Stethophyma grossum	2021-07-29	LDF and LOB 2021	634249	6247806	56.3559	26.1727
Stethophyma grossum	2021-08-19	LDF and LOB 2021	642730	6192241	55.8545	26.2802
Stethophyma grossum	2021-08-20	LDF and LOB 2021	501530	6252809	56.4198	24.0248
Stethophyma grossum	2021-09-24	LDF and LOB 2021	673329	6290217	56.7237	26.8328
Stethophyma grossum	2004-08-01	Matisons 2005	476496	6306305	56.8999	23.6141
Stethophyma grossum	2020-08-01	R. Starka personal observation	458642	6323482	57.0529	23.3182
Stethophyma grossum	2020-08-01	R. Starka personal observation	447979	6348239	57.2742	23.1373
Stethophyma grossum	2020-08-01	R. Starka personal observation	467990	6317209	56.9973	23.4731
Stethophyma grossum	2019-08-01	R. Starka personal observation	443091	6353246	57.3186	23.0551
Stethophyma grossum	2019-08-01	R. Starka personal observation	407316	6397806	57.7129	22.4443
Stethophyma grossum	2018-08-01	R. Starka personal observation	363024	6362030	57.3804	21.7216
Stethophyma grossum	2017-08-01	R. Starka personal observation	458642	6323482	57.0529	23.3182
Stethophyma grossum	2017-08-01	R. Starka personal observation	467990	6317209	56.9973	23.4731
Stethophyma grossum	2017-08-01	R. Starka personal observation	322867	6232016	56.2001	21.1446
Stethophyma grossum	2017-08-01	R. Starka personal observation	323909	6239968	56.2718	21.1561
Stethophyma grossum	2011-08-01	Spuņģis 2013	443091	6353246	57.3186	23.0551
Stethophyma grossum	2011-08-01	Spuņģis 2013	363024	6362030	57.3804	21.7216
Tetrix bipunctata	2014-05-17	LDF and LOB 2021	573101	6344892	57.2413	25.2112
Tetrix bipunctata	2014-05-22	LDF and LOB 2021	509710	6283880	56.6989	24.1586
Tetrix bipunctata	2016-03-28	LDF and LOB 2021	407365	6398504	57.7191	22.4449
Tetrix bipunctata	2016-03-28	LDF and LOB 2021	413140	6400540	57.7386	22.5411
Tetrix bipunctata	2016-05-11	LDF and LOB 2021	519492	6310800	56.9404	24.3204
Tetrix bipunctata	2017-04-02	LDF and LOB 2021	530789	6326402	57.08	24.5079
Tetrix bipunctata	2017-04-02	LDF and LOB 2021	530789	6326402	57.08	24.5079
Tetrix bipunctata	2017-05-03	LDF and LOB 2021	519595	6302363	56.8646	24.3214
Tetrix bipunctata	2017-05-05	LDF and LOB 2021	461791	6259941	56.4824	23.3796
Tetrix bipunctata	2017-06-14	LDF and LOB 2021	476065	6311692	56.9482	23.6065
Tetrix bipunctata	2019-03-22	LDF and LOB 2021	519611	6327386	57.0894	24.3236
Tetrix bipunctata	2019-04-15	LDF and LOB 2021	502859	6252216	56.4145	24.0463
Tetrix bipunctata	2019-05-30	LDF and LOB 2021	366367	6265516	56.515	21.8282
Tetrix bipunctata	2019-06-29	LDF and LOB 2021	527116	6313570	56.9649	24.446
Tetrix bipunctata	2019-08-12	LDF and LOB 2021	577884	6354128	57.3234	25.2934
Tetrix bipunctata	2019-09-05	LDF and LOB 2021	574092	6355026	57.3321	25.2307
Tetrix bipunctata	2020-08-15	LDF and LOB 2021	386937	6372598	57.4819	22.1142
Tetrix bipunctata	2021-05-23	LDF and LOB 2021	410629	6390535	57.6482	22.5026
Tetrix bipunctata	2013-08-01	R. Starka personal observation	526482	6334555	57.1535	24.4377
Tetrix bipunctata	2013-08-01	Rozenfelde 2014	526234	6331733	57.1281	24.4333
Tetrix bipunctata	2016-08-01	Rozenfelde et al. 2017	414877	6321755	57.0314	22.5975
Tetrix bipunctata	2012-08-01	Spuņģis 2013	458642	6323482	57.0529	23.3182
Tetrix subulata	2009-06-08	LDF and LOB 2021	624166	6298219	56.8112	26.0338
Tetrix subulata	2010-05-10	LDF and LOB 2021	536149	6298219	56.8264	24.5923
Tetrix subulata	2011-04-17	LDF and LOB 2021	534137	6324179	57.0598	24.5629
Tetrix subulata	2011-04-20	LDF and LOB 2021	504184	6307570	56.9118	24.0687
Tetrix subulata	2012-04-15	LDF and LOB 2021	602530	6397882	57.7114	25.7209
Tetrix subulata	2012-05-27	LDF and LOB 2021	563910	6279956	56.6594	25.0426
Tetrix subulata	2013-09-21	LDF and LOB 2021	356137	6359910	57.3593	21.6084
Tetrix subulata	2013-10-28	LDF and LOB 2021	502440	6253256	56.4239	24.0396
Tetrix subulata	2014-09-27	LDF and LOB 2021	502419	6252950	56.4211	24.0392
Tetrix subulata	2015-04-30	LDF and LOB 2021	500148	6253910	56.4297	24.0024
Tetrix subulata	2016-04-30	LDF and LOB 2021	557448	6284167	56.698	24.9381
Tetrix subulata	2016-09-23	LDF and LOB 2021	396471	6392230	57.6604	22.2648
Tetrix subulata	2017-04-12	LDF and LOB 2021	502855	6252828	56.42	24.0463
Tetrix subulata	2017-04-20	LDF and LOB 2021	502840	6252836	56.4201	24.046
Tetrix subulata	2017-05-12	LDF and LOB 2021	502681	6253202	56.4234	24.0435
Tetrix subulata	2017-05-29	LDF and LOB 2021	502425	6252154	56.414	24.0393
Tetrix subulata	2017-09-21	LDF and LOB 2021	501126	6251225	56.4056	24.0182
Tetrix subulata	2018-08-27	LDF and LOB 2021	501886	6252572	56.4177	24.0306
Tetrix subulata	2018-09-05	LDF and LOB 2021	530280	6321063	57.032	24.4989
Tetrix subulata	2019-03-22	LDF and LOB 2021	519611	6327386	57.0894	24.3236
Tetrix subulata	2019-04-17	LDF and LOB 2021	521353	6327004	57.0859	24.3523
Tetrix subulata	2019-04-27	LDF and LOB 2021	627772	6299394	56.8208	26.0935
Tetrix subulata	2019-05-21	LDF and LOB 2021	519531	6327470	57.0902	24.3223
Tetrix subulata	2019-05-21	LDF and LOB 2021	519531	6327470	57.0902	24.3223
Tetrix subulata	2019-06-02	LDF and LOB 2021	368781	6253792	56.4104	21.8733
Tetrix subulata	2019-09-10	LDF and LOB 2021	523757	6326741	57.0834	24.392
Tetrix subulata	2019-09-14	LDF and LOB 2021	412497	6385919	57.6072	22.5356
Tetrix subulata	2020-04-11	LDF and LOB 2021	361609	6315990	56.9668	21.7237
Tetrix subulata	2020-04-22	LDF and LOB 2021	555950	6287676	56.7297	24.9144
Tetrix subulata	2020-04-29	LDF and LOB 2021	507370	6314641	56.9753	24.1212
Tetrix subulata	2020-06-17	LDF and LOB 2021	474692	6312915	56.9591	23.5838
Tetrix subulata	2020-08-15	LDF and LOB 2021	386937	6372598	57.4819	22.1142
Tetrix subulata	2020-08-15	LDF and LOB 2021	386937	6372598	57.4819	22.1142
Tetrix subulata	2020-09-14	LDF and LOB 2021	497398	6245317	56.3525	23.9579
Tetrix subulata	2020-12-07	LDF and LOB 2021	590401	6284572	56.6965	25.4762
Tetrix subulata	2021-04-16	LDF and LOB 2021	693583	6305377	56.8518	27.1747
Tetrix subulata	2021-05-19	LDF and LOB 2021	415273	6398659	57.7221	22.5775
Tetrix subulata	2021-05-28	LDF and LOB 2021	529072	6333536	57.1442	24.4804
Tetrix subulata	2021-08-21	LDF and LOB 2021	678562	6225131	56.1378	26.8737
Tetrix subulata	2021-09-08	LDF and LOB 2021	489772	6244235	56.3427	23.8345
Tetrix subulata	2013-08-01	R. Starka personal observation	526482	6334555	57.1535	24.4377
Tetrix subulata	2018-08-01	R. Starka personal observation	363024	6362030	57.3804	21.7216
Tetrix subulata	2013-08-01	Rozenfelde 2014	526234	6331733	57.1281	24.4333
Tetrix subulata	2006-08-01	Spuņģis 2007	320312	6295960	56.7729	21.0594
Tetrix subulata	2012-08-01	Spuņģis 2013	458642	6323482	57.0529	23.3182
Tetrix tenuicornis	2010-08-31	LDF and LOB 2021	535546	6297689	56.8217	24.5824
Tetrix undulata	2010-06-06	LDF and LOB 2021	400670	6347399	57.2588	22.3533
Tetrix undulata	2014-04-23	LDF and LOB 2021	356137	6359910	57.3593	21.6084
Tetrix undulata	2013-08-01	R. Starka personal observation	526482	6334555	57.1535	24.4377
Tetrix undulata	2018-08-01	R. Starka personal observation	363024	6362030	57.3804	21.7216
Tetrix undulata	2013-08-01	Rozenfelde 2014	526234	6331733	57.1281	24.4333
Tettigonia cantans	2005-07-01	LDF and LOB 2021	558360	6306121	56.8951	24.958
Tettigonia cantans	2006-07-08	LDF and LOB 2021	416564	6343858	57.2302	22.6179
Tettigonia cantans	2006-07-17	LDF and LOB 2021	613970	6351312	57.2905	25.891
Tettigonia cantans	2007-08-22	LDF and LOB 2021	416666	6333260	57.135	22.6232
Tettigonia cantans	2009-07-05	LDF and LOB 2021	522116	6328227	57.0969	24.365
Tettigonia cantans	2009-07-15	LDF and LOB 2021	620115	6402820	57.7514	26.0183
Tettigonia cantans	2009-07-29	LDF and LOB 2021	571695	6344777	57.2404	25.1879
Tettigonia cantans	2009-07-29	LDF and LOB 2021	415404	6399480	57.7295	22.5795
Tettigonia cantans	2009-08-05	LDF and LOB 2021	354018	6356087	57.3243	21.5755
Tettigonia cantans	2009-08-09	LDF and LOB 2021	624166	6298219	56.8112	26.0338
Tettigonia cantans	2009-08-16	LDF and LOB 2021	624213	6298266	56.8116	26.0346
Tettigonia cantans	2009-09-11	LDF and LOB 2021	434779	6263998	56.5159	22.9401
Tettigonia cantans	2009-09-12	LDF and LOB 2021	330669	6300753	56.8197	21.2255
Tettigonia cantans	2010-04-13	LDF and LOB 2021	580004	6375413	57.5142	25.3355
Tettigonia cantans	2010-06-27	LDF and LOB 2021	571924	6345058	57.2429	25.1918
Tettigonia cantans	2010-07-10	LDF and LOB 2021	418221	6345381	57.2442	22.6449
Tettigonia cantans	2010-08-09	LDF and LOB 2021	479753	6278841	56.6533	23.6698
Tettigonia cantans	2011-05-30	LDF and LOB 2021	504184	6307570	56.9118	24.0687
Tettigonia cantans	2011-07-13	LDF and LOB 2021	517129	6313069	56.9609	24.2817
Tettigonia cantans	2011-07-21	LDF and LOB 2021	532412	6402950	57.7674	24.5448
Tettigonia cantans	2011-07-26	LDF and LOB 2021	504184	6307570	56.9118	24.0687
Tettigonia cantans	2011-07-31	LDF and LOB 2021	390902	6334686	57.1425	22.1971
Tettigonia cantans	2011-08-06	LDF and LOB 2021	497939	6314774	56.9765	23.9661
Tettigonia cantans	2011-09-01	LDF and LOB 2021	519587	6410448	57.8355	24.3299
Tettigonia cantans	2012-07-01	LDF and LOB 2021	517708	6313237	56.9624	24.2912
Tettigonia cantans	2012-08-01	LDF and LOB 2021	624213	6298266	56.8116	26.0346
Tettigonia cantans	2012-08-14	LDF and LOB 2021	667234	6328535	57.0698	26.7585
Tettigonia cantans	2012-09-01	LDF and LOB 2021	594566	6314290	56.9625	25.5552
Tettigonia cantans	2012-10-20	LDF and LOB 2021	456954	6271827	56.5887	23.2991
Tettigonia cantans	2013-07-20	LDF and LOB 2021	322318	6283146	56.6587	21.1011
Tettigonia cantans	2014-06-20	LDF and LOB 2021	356137	6359910	57.3593	21.6084
Tettigonia cantans	2014-07-27	LDF and LOB 2021	515583	6299852	56.8422	24.2554
Tettigonia cantans	2014-07-28	LDF and LOB 2021	659742	6325683	57.0469	26.6333
Tettigonia cantans	2014-08-12	LDF and LOB 2021	415772	6402576	57.7574	22.5845
Tettigonia cantans	2014-09-13	LDF and LOB 2021	600402	6388543	57.628	25.6813
Tettigonia cantans	2014-10-04	LDF and LOB 2021	502219	6321883	57.0404	24.0366
Tettigonia cantans	2015-07-21	LDF and LOB 2021	502739	6252662	56.4185	24.0444
Tettigonia cantans	2015-08-05	LDF and LOB 2021	531602	6298228	56.8268	24.5178
Tettigonia cantans	2015-09-06	LDF and LOB 2021	391763	6339832	57.1889	22.2091
Tettigonia cantans	2016-06-25	LDF and LOB 2021	536135	6416212	57.8863	24.6094
Tettigonia cantans	2016-07-16	LDF and LOB 2021	368354	6279104	56.6376	21.8535
Tettigonia cantans	2016-07-17	LDF and LOB 2021	701755	6242533	56.2846	27.2596
Tettigonia cantans	2016-07-19	LDF and LOB 2021	518680	6330809	57.1202	24.3085
Tettigonia cantans	2016-07-24	LDF and LOB 2021	683001	6371503	57.4492	27.0499
Tettigonia cantans	2016-07-28	LDF and LOB 2021	458204	6323994	57.0575	23.3109
Tettigonia cantans	2016-07-29	LDF and LOB 2021	550627	6324436	57.0606	24.8348
Tettigonia cantans	2016-07-29	LDF and LOB 2021	500030	6254516	56.4352	24.0005
Tettigonia cantans	2016-08-09	LDF and LOB 2021	356360	6369730	57.4475	21.6064
Tettigonia cantans	2016-08-13	LDF and LOB 2021	698024	6194140	55.8521	27.1636
Tettigonia cantans	2016-08-13	LDF and LOB 2021	722910	6349086	57.2305	27.6933
Tettigonia cantans	2016-08-14	LDF and LOB 2021	676477	6181776	55.7495	26.8119
Tettigonia cantans	2016-08-21	LDF and LOB 2021	528508	6318029	57.0049	24.4693
Tettigonia cantans	2016-09-04	LDF and LOB 2021	586843	6278804	56.6453	25.4162
Tettigonia cantans	2017-06-18	LDF and LOB 2021	626073	6341294	57.1974	26.0866
Tettigonia cantans	2017-06-28	LDF and LOB 2021	626073	6341294	57.1974	26.0866
Tettigonia cantans	2017-07-15	LDF and LOB 2021	455345	6314890	56.9754	23.2654
Tettigonia cantans	2017-07-20	LDF and LOB 2021	338598	6291966	56.7437	21.3608
Tettigonia cantans	2017-07-22	LDF and LOB 2021	517210	6332890	57.139	24.2844
Tettigonia cantans	2017-07-23	LDF and LOB 2021	536671	6291996	56.7705	24.6
Tettigonia cantans	2017-07-27	LDF and LOB 2021	495244	6257432	56.4614	23.9228
Tettigonia cantans	2017-08-23	LDF and LOB 2021	504693	6252658	56.4185	24.0761
Tettigonia cantans	2017-08-23	LDF and LOB 2021	325501	6267847	56.5226	21.1633
Tettigonia cantans	2017-08-28	LDF and LOB 2021	578442	6433494	58.036	25.3285
Tettigonia cantans	2017-08-30	LDF and LOB 2021	545393	6328832	57.1006	24.7493
Tettigonia cantans	2017-09-25	LDF and LOB 2021	519941	6310723	56.9397	24.3277
Tettigonia cantans	2017-10-15	LDF and LOB 2021	495337	6255364	56.4428	23.9244
Tettigonia cantans	2017-10-21	LDF and LOB 2021	541041	6297725	56.8216	24.6724
Tettigonia cantans	2018-05-26	LDF and LOB 2021	525382	6309913	56.9322	24.4171
Tettigonia cantans	2018-06-26	LDF and LOB 2021	585655	6300581	56.8411	25.4041
Tettigonia cantans	2018-07-07	LDF and LOB 2021	563123	6237426	56.2774	25.0194
Tettigonia cantans	2018-07-22	LDF and LOB 2021	626073	6341294	57.1974	26.0866
Tettigonia cantans	2018-07-24	LDF and LOB 2021	667222	6328567	57.0701	26.7583
Tettigonia cantans	2018-07-24	LDF and LOB 2021	667222	6328567	57.0701	26.7583
Tettigonia cantans	2018-07-25	LDF and LOB 2021	475204	6304903	56.8872	23.5931
Tettigonia cantans	2018-07-29	LDF and LOB 2021	523576	6343259	57.2318	24.3905
Tettigonia cantans	2018-07-29	LDF and LOB 2021	523576	6343259	57.2318	24.3905
Tettigonia cantans	2018-07-30	LDF and LOB 2021	502469	6253131	56.4227	24.04
Tettigonia cantans	2018-08-16	LDF and LOB 2021	502960	6251805	56.4108	24.048
Tettigonia cantans	2018-09-10	LDF and LOB 2021	646515	6289758	56.7288	26.3947
Tettigonia cantans	2018-09-18	LDF and LOB 2021	502631	6253072	56.4222	24.0427
Tettigonia cantans	2019-05-12	LDF and LOB 2021	517517	6331712	57.1284	24.2894
Tettigonia cantans	2019-05-26	LDF and LOB 2021	575752	6310709	56.9338	25.2448
Tettigonia cantans	2019-06-15	LDF and LOB 2021	529511	6314507	56.9732	24.4854
Tettigonia cantans	2019-06-28	LDF and LOB 2021	512461	6313537	56.9653	24.2049
Tettigonia cantans	2019-07-01	LDF and LOB 2021	650534	6217091	56.0752	26.4186
Tettigonia cantans	2019-07-06	LDF and LOB 2021	366367	6265516	56.515	21.8282
Tettigonia cantans	2019-07-10	LDF and LOB 2021	599653	6333200	57.1313	25.6463
Tettigonia cantans	2019-07-15	LDF and LOB 2021	528802	6411118	57.8411	24.4851
Tettigonia cantans	2019-07-20	LDF and LOB 2021	600400	6388567	57.6282	25.6813
Tettigonia cantans	2019-07-20	LDF and LOB 2021	521389	6297696	56.8226	24.3504
Tettigonia cantans	2019-07-21	LDF and LOB 2021	523900	6362700	57.4064	24.3978
Tettigonia cantans	2019-08-15	LDF and LOB 2021	550662	6336722	57.1709	24.8378
Tettigonia cantans	2019-08-17	LDF and LOB 2021	674604	6326988	57.0532	26.8788
Tettigonia cantans	2019-09-08	LDF and LOB 2021	440039	6360808	57.3861	23.0026
Tettigonia cantans	2019-09-11	LDF and LOB 2021	502986	6251780	56.4106	24.0484
Tettigonia cantans	2019-09-14	LDF and LOB 2021	581627	6407904	57.8057	25.3736
Tettigonia cantans	2019-10-06	LDF and LOB 2021	519685	6327175	57.0875	24.3248
Tettigonia cantans	2020-07-02	LDF and LOB 2021	670609	6196692	55.8854	26.7278
Tettigonia cantans	2020-07-03	LDF and LOB 2021	673293	6176839	55.7063	26.7581
Tettigonia cantans	2020-07-06	LDF and LOB 2021	581829	6339904	57.195	25.3542
Tettigonia cantans	2020-07-07	LDF and LOB 2021	688916	6302494	56.8278	27.0962
Tettigonia cantans	2020-07-11	LDF and LOB 2021	683130	6368350	57.4209	27.0497
Tettigonia cantans	2020-07-16	LDF and LOB 2021	427119	6375664	57.5177	22.7833
Tettigonia cantans	2020-07-16	LDF and LOB 2021	618537	6335838	57.1505	25.9594
Tettigonia cantans	2020-07-21	LDF and LOB 2021	623079	6223078	56.1369	25.9806
Tettigonia cantans	2020-07-23	LDF and LOB 2021	554759	6393331	57.6789	24.9182
Tettigonia cantans	2020-07-24	LDF and LOB 2021	474340	6307307	56.9087	23.5786
Tettigonia cantans	2020-08-02	LDF and LOB 2021	491720	6275159	56.6206	23.8651
Tettigonia cantans	2020-08-03	LDF and LOB 2021	341637	6310159	56.908	21.3992
Tettigonia cantans	2020-08-22	LDF and LOB 2021	578927	6353380	57.3165	25.3104
Tettigonia cantans	2020-09-05	LDF and LOB 2021	518278	6329862	57.1117	24.3018
Tettigonia cantans	2020-09-06	LDF and LOB 2021	500063	6254534	56.4353	24.001
Tettigonia cantans	2021-05-04	LDF and LOB 2021	505275	6242038	56.323	24.0853
Tettigonia cantans	2021-06-24	LDF and LOB 2021	644092	6194724	55.8764	26.3032
Tettigonia cantans	2021-06-27	LDF and LOB 2021	503616	6313184	56.9622	24.0595
Tettigonia cantans	2021-06-27	LDF and LOB 2021	387604	6375579	57.5088	22.124
Tettigonia cantans	2021-07-02	LDF and LOB 2021	440044	6360772	57.3858	23.0027
Tettigonia cantans	2021-07-06	LDF and LOB 2021	585336	6269901	56.5657	25.3887
Tettigonia cantans	2021-07-07	LDF and LOB 2021	644092	6194724	55.8764	26.3032
Tettigonia cantans	2021-07-11	LDF and LOB 2021	712794	6251677	56.3618	27.445
Tettigonia cantans	2021-07-13	LDF and LOB 2021	434152	6315091	56.9747	22.9168
Tettigonia cantans	2021-07-15	LDF and LOB 2021	686173	6223603	56.1211	26.995
Tettigonia cantans	2021-07-18	LDF and LOB 2021	475384	6305421	56.8919	23.596
Tettigonia cantans	2021-07-18	LDF and LOB 2021	619703	6284603	56.6902	25.9544
Tettigonia cantans	2021-07-19	LDF and LOB 2021	550996	6335636	57.1611	24.8431
Tettigonia cantans	2021-07-20	LDF and LOB 2021	618299	6365109	57.4133	25.9694
Tettigonia cantans	2021-07-21	LDF and LOB 2021	618169	6364982	57.4122	25.9672
Tettigonia cantans	2021-07-23	LDF and LOB 2021	600780	6331591	57.1166	25.6643
Tettigonia cantans	2021-07-26	LDF and LOB 2021	479927	6312424	56.955	23.67
Tettigonia cantans	2021-07-27	LDF and LOB 2021	626122	6275802	56.6095	26.0549
Tettigonia cantans	2021-07-29	LDF and LOB 2021	657287	6328443	57.0725	26.5946
Tettigonia cantans	2021-08-02	LDF and LOB 2021	626101	6275757	56.6091	26.0545
Tettigonia cantans	2021-08-15	LDF and LOB 2021	542759	6338586	57.1885	24.7075
Tettigonia cantans	2021-08-16	LDF and LOB 2021	516170	6332266	57.1334	24.2671
Tettigonia cantans	2021-09-10	LDF and LOB 2021	518480	6331326	57.1249	24.3052
Tettigonia cantans	2021-09-15	LDF and LOB 2021	577412	6365106	57.4221	25.289
Tettigonia cantans	2021-09-18	LDF and LOB 2021	380858	6320242	57.0103	22.038
Tettigonia cantans	2021-09-25	LDF and LOB 2021	375437	6329656	57.0934	21.9442
Tettigonia cantans	2021-09-30	LDF and LOB 2021	674957	6175158	55.6906	26.7835
Tettigonia cantans	2021-10-08	LDF and LOB 2021	383875	6258899	56.4603	22.1155
Tettigonia cantans	2004-08-01	Matisons 2005	476496	6306305	56.8999	23.6141
Tettigonia viridissima	2015-08-21	LDF and LOB 2021	314809	6228610	56.1664	21.0173
Tettigonia viridissima	2015-09-13	LDF and LOB 2021	494460	6247327	56.3706	23.9103
Tettigonia viridissima	2016-09-13	LDF and LOB 2021	535756	6257403	56.4598	24.5802
Tettigonia viridissima	2016-09-20	LDF and LOB 2021	501488	6252064	56.4132	24.0241
Tettigonia viridissima	2017-09-07	LDF and LOB 2021	494356	6247385	56.3711	23.9086
Tettigonia viridissima	2018-07-25	LDF and LOB 2021	494497	6247371	56.371	23.9109
Tettigonia viridissima	2018-07-26	LDF and LOB 2021	321568	6261708	56.466	21.1036
Tettigonia viridissima	2018-08-19	LDF and LOB 2021	321568	6261708	56.466	21.1036
Tettigonia viridissima	2019-06-02	LDF and LOB 2021	611174	6263357	56.5015	25.8061
Tettigonia viridissima	2019-07-20	LDF and LOB 2021	494446	6247374	56.371	23.9101
Tettigonia viridissima	2019-07-25	LDF and LOB 2021	557835	6250904	56.3992	24.937
Tettigonia viridissima	2019-09-04	LDF and LOB 2021	342003	6310311	56.9095	21.4051
Tettigonia viridissima	2020-08-07	LDF and LOB 2021	494467	6247402	56.3712	23.9104
Tettigonia viridissima	2020-08-16	LDF and LOB 2021	494499	6247380	56.371	23.9109
Tettigonia viridissima	2020-08-30	LDF and LOB 2021	494508	6247383	56.3711	23.9111
Tettigonia viridissima	2021-08-03	LDF and LOB 2021	557842	6250915	56.3993	24.9371
Tettigonia viridissima	2021-09-22	LDF and LOB 2021	494453	6247372	56.371	23.9102
Tettigonia viridissima	2021-10-03	LDF and LOB 2021	447458	6356842	57.3514	23.1268
Tettigonia viridissima	2013-08-01	R. Starka personal observation	526482	6334555	57.1535	24.4377
Tettigonia viridissima	2006-08-01	Spuņģis 2007	320312	6295960	56.7729	21.0594

## Sheet: Legend
Supplementary material 1:	Orthoptera occurrence data
Authors:	Starka R., Piterāns U., Spuņģis V.
Data type:	occurrences
Brief description:	The data table contains 1512 observations (dating from 2003 to 2021) of 42 Orthoptera species in Latvia.
Columns:
Species (A)	Species scientific name
Date (B)	Observation date
Data source (C)	Data source
X coordinate (LKS-92)	observation X coordinate in LKS-92 coordinate system
Y coordinate (LKS-92)	observation Y coordinate in LKS-92 coordinate system
Latitude	observation latitude in international coordinate system
Longitude	observation longitude in international coordinate system
Abbrevations:
LDF and LOB 2021	Latvijas Dabas Fonds, Latvijas Ornitoloģijas biedrība (2021) Dabasdati.lv. https://dabasdati.lv/lv
